# Supplementary material for: Transcriptional regulation and spatial interactions of head-to-head genes
Source: BMC Genomics. 2014 Jun 24;15(1):519. doi: 10.1186/1471-2164-15-519 (PMC4089025; doi:10.1186/1471-2164-15-519)
Supplement: Supplementary file 1 — Additional file 1: Functional annotation for H2H genes. The function enrichment results for H2H genes using DAVID are listed in the table. (XLS 182 KB) [file 12864_2014_6207_MOESM1_ESM.xls]

## Sheet: H2H gene function
Category	Term	Gene Count	Percentage( %)	P-Value	Benjamini
GOTERM_CC_FAT	membrane-enclosed lumen	337	14.8	3.1e-30	1.9e-27
GOTERM_CC_FAT	intracellular organelle lumen	326	14.3	6.9e-30	2.1e-27
GOTERM_CC_FAT	organelle lumen	328	14.4	1.1e-28	2.2e-26
GOTERM_CC_FAT	nuclear lumen	259	11.4	1.3e-21	2e-19
GOTERM_CC_FAT	mitochondrion	208	9.1	9.7e-21	1.2e-18
GOTERM_BP_FAT	DNA metabolic process	123	5.4	1.2e-19	4e-16
GOTERM_BP_FAT	DNA repair	83	3.6	1.8e-18	3.1e-15
GOTERM_BP_FAT	response to DNA damage stimulus	96	4.2	3.5e-17	3.9e-14
GOTERM_CC_FAT	non-membrane-bounded organelle	383	16.8	1.7e-16	2.3e-14
GOTERM_CC_FAT	intracellular non-membrane-bounded organelle	383	16.8	1.7e-16	2.3e-14
GOTERM_CC_FAT	nucleoplasm	168	7.4	2.6e-16	1.9e-14
GOTERM_BP_FAT	RNA processing	120	5.3	2.3e-15	1.8e-12
GOTERM_CC_FAT	chromosome	103	4.5	1.2e-14	8.9e-13
GOTERM_CC_FAT	mitochondrial part	119	5.2	3.9e-13	2.7e-11
GOTERM_CC_FAT	chromosomal part	88	3.9	4.4e-13	2.7e-11
GOTERM_CC_FAT	ribonucleoprotein complex	107	4.7	5.9e-13	3.3e-11
GOTERM_BP_FAT	cellular macromolecular complex assembly	78	3.4	8.7e-13	5.8e-10
GOTERM_BP_FAT	cellular response to stress	116	5.1	9.6e-13	5.3e-10
GOTERM_BP_FAT	ncRNA metabolic process	63	2.8	1.1e-12	5.2e-10
GOTERM_BP_FAT	cellular macromolecular complex subunit organization	82	3.6	8.4e-12	3.5e-09
GOTERM_BP_FAT	DNA packaging	40	1.8	1.7e-11	6.3e-09
GOTERM_BP_FAT	cellular macromolecule catabolic process	130	5.7	5.6e-10	1.9e-07
GOTERM_CC_FAT	mitochondrial lumen	56	2.5	5.9e-10	3e-08
GOTERM_CC_FAT	mitochondrial matrix	56	2.5	5.9e-10	3e-08
GOTERM_CC_FAT	nucleosome	26	1.1	6.7e-10	3.1e-08
GOTERM_BP_FAT	ncRNA processing	50	2.2	7.5e-10	2.3e-07
GOTERM_BP_FAT	DNA recombination	35	1.5	8.1e-10	2.2e-07
GOTERM_BP_FAT	translation	73	3.2	9.2e-10	2.3e-07
GOTERM_CC_FAT	protein-DNA complex	30	1.3	2.7e-09	1.2e-07
GOTERM_MF_FAT	RNA binding	122	5.4	7.1e-09	8.6e-06
GOTERM_BP_FAT	chromosome organization	93	4.1	7.8e-09	1.9e-06
GOTERM_BP_FAT	RNA splicing	63	2.8	1.2e-08	2.6e-06
GOTERM_BP_FAT	DNA replication	48	2.1	1.2e-08	2.6e-06
GOTERM_BP_FAT	ribonucleoprotein complex biogenesis	46	2	1.8e-08	3.5e-06
GOTERM_CC_FAT	organelle inner membrane	68	3	1.9e-08	7.8e-07
GOTERM_MF_FAT	single-stranded DNA binding	22	1	3.1e-08	1.9e-05
GOTERM_BP_FAT	macromolecule catabolic process	131	5.7	3.2e-08	6e-06
GOTERM_CC_FAT	mitochondrial inner membrane	64	2.8	3.3e-08	1.3e-06
GOTERM_BP_FAT	nucleosome organization	30	1.3	3.6e-08	6.4e-06
GOTERM_CC_FAT	nucleolus	117	5.1	4.7e-08	1.7e-06
GOTERM_BP_FAT	nucleosome assembly	28	1.2	5.3e-08	8.8e-06
GOTERM_BP_FAT	tRNA metabolic process	34	1.5	8.2e-08	1.3e-05
GOTERM_BP_FAT	protein-DNA complex assembly	29	1.3	8.6e-08	1.3e-05
GOTERM_BP_FAT	RNA splicing, via transesterification reactions with bulged adenosine as nucleophile	40	1.8	9e-08	1.3e-05
GOTERM_BP_FAT	RNA splicing, via transesterification reactions	40	1.8	9e-08	1.3e-05
GOTERM_BP_FAT	nuclear mRNA splicing, via spliceosome	40	1.8	9e-08	1.3e-05
GOTERM_BP_FAT	chromatin assembly	28	1.2	1.2e-07	1.7e-05
GOTERM_BP_FAT	mRNA processing	65	2.9	2.5e-07	3.3e-05
GOTERM_BP_FAT	M phase	66	2.9	2.8e-07	3.6e-05
GOTERM_CC_FAT	ribosome	48	2.1	3e-07	1e-05
GOTERM_BP_FAT	chromatin assembly or disassembly	34	1.5	5.4e-07	6.6e-05
GOTERM_BP_FAT	double-strand break repair	22	1	5.9e-07	7e-05
GOTERM_CC_FAT	mitochondrial membrane part	33	1.4	6.3e-07	2e-05
GOTERM_BP_FAT	ribosome biogenesis	33	1.4	6.3e-07	7.3e-05
GOTERM_BP_FAT	cell cycle process	97	4.3	8.7e-07	9.7e-05
GOTERM_MF_FAT	ATP-dependent helicase activity	28	1.2	8.8e-07	0.00036
GOTERM_MF_FAT	purine NTP-dependent helicase activity	28	1.2	8.8e-07	0.00036
KEGG_PATHWAY	Spliceosome	33	1.4	9.7e-07	0.00018
GOTERM_BP_FAT	cell cycle phase	76	3.3	1.2e-06	0.00013
GOTERM_BP_FAT	proteolysis involved in cellular protein catabolic process	101	4.4	1.3e-06	0.00014
GOTERM_CC_FAT	nucleoplasm part	93	4.1	1.4e-06	4.2e-05
KEGG_PATHWAY	Systemic lupus erythematosus	28	1.2	1.6e-06	0.00015
GOTERM_BP_FAT	cellular protein catabolic process	101	4.4	1.6e-06	0.00016
GOTERM_BP_FAT	macromolecular complex assembly	109	4.8	1.7e-06	0.00017
GOTERM_MF_FAT	nuclease activity	37	1.6	2.3e-06	0.00069
GOTERM_BP_FAT	mRNA metabolic process	69	3	2.3e-06	0.00022
GOTERM_MF_FAT	helicase activity	34	1.5	2.7e-06	0.00065
GOTERM_BP_FAT	modification-dependent macromolecule catabolic process	96	4.2	3.2e-06	0.0003
GOTERM_BP_FAT	modification-dependent protein catabolic process	96	4.2	3.2e-06	0.0003
GOTERM_BP_FAT	protein catabolic process	102	4.5	3.7e-06	0.00034
GOTERM_MF_FAT	endonuclease activity	27	1.2	4.5e-06	0.00092
GOTERM_CC_FAT	mitochondrial envelope	73	3.2	5.4e-06	0.00016
GOTERM_MF_FAT	structure-specific DNA binding	34	1.5	6e-06	0.0011
GOTERM_MF_FAT	ATPase activity	61	2.7	6.7e-06	0.001
GOTERM_BP_FAT	macromolecular complex subunit organization	112	4.9	7.5e-06	0.00065
GOTERM_BP_FAT	intracellular transport	105	4.6	8.5e-06	0.00073
GOTERM_BP_FAT	cell cycle	120	5.3	8.9e-06	0.00074
GOTERM_BP_FAT	protein transport	118	5.2	9.9e-06	0.0008
GOTERM_BP_FAT	protein localization	133	5.8	9.9e-06	0.00079
GOTERM_BP_FAT	establishment of protein localization	118	5.2	1.5e-05	0.0012
GOTERM_CC_FAT	microtubule cytoskeleton	88	3.9	1.6e-05	0.00045
GOTERM_CC_FAT	mitochondrial membrane	68	3	1.6e-05	0.00043
GOTERM_CC_FAT	spliceosome	31	1.4	1.8e-05	0.00047
GOTERM_MF_FAT	DNA helicase activity	15	0.7	2e-05	0.0027
GOTERM_MF_FAT	ATPase activity, coupled	51	2.2	2.1e-05	0.0025
GOTERM_MF_FAT	nucleotide binding	283	12.4	2.1e-05	0.0024
GOTERM_CC_FAT	chromatin	41	1.8	2.2e-05	0.00053
GOTERM_MF_FAT	coenzyme binding	38	1.7	2.3e-05	0.0023
GOTERM_BP_FAT	non-recombinational repair	9	0.4	2.4e-05	0.0018
GOTERM_BP_FAT	rRNA metabolic process	25	1.1	3.7e-05	0.0027
GOTERM_MF_FAT	cofactor binding	47	2.1	3.8e-05	0.0036
GOTERM_CC_FAT	respiratory chain	21	0.9	4.1e-05	0.00097
GOTERM_CC_FAT	organelle envelope	95	4.2	4.4e-05	0.001
GOTERM_CC_FAT	mitochondrial respiratory chain	19	0.8	4.6e-05	0.001
KEGG_PATHWAY	Oxidative phosphorylation	30	1.3	4.6e-05	0.0029
GOTERM_BP_FAT	organelle fission	45	2	4.7e-05	0.0034
GOTERM_CC_FAT	organelle membrane	152	6.7	4.7e-05	0.00099
GOTERM_CC_FAT	envelope	95	4.2	5e-05	0.001
GOTERM_CC_FAT	mitochondrial ribosome	16	0.7	5.1e-05	0.001
GOTERM_CC_FAT	organellar ribosome	16	0.7	5.1e-05	0.001
GOTERM_BP_FAT	oxidative phosphorylation	25	1.1	5.3e-05	0.0037
GOTERM_BP_FAT	rRNA processing	24	1.1	5.3e-05	0.0037
GOTERM_CC_FAT	PML body	13	0.6	5.4e-05	0.001
KEGG_PATHWAY	RNA polymerase	12	0.5	5.7e-05	0.0027
GOTERM_CC_FAT	collagen type IV	6	0.3	6e-05	0.0011
GOTERM_MF_FAT	structural constituent of ribosome	35	1.5	6e-05	0.0052
GOTERM_MF_FAT	purine nucleoside binding	208	9.1	6.4e-05	0.0052
GOTERM_CC_FAT	nuclear body	35	1.5	6.8e-05	0.0012
GOTERM_MF_FAT	adenyl nucleotide binding	205	9	7e-05	0.0053
GOTERM_BP_FAT	tRNA processing	21	0.9	7.4e-05	0.005
GOTERM_BP_FAT	nuclear division	43	1.9	8e-05	0.0053
GOTERM_BP_FAT	mitosis	43	1.9	8e-05	0.0053
GOTERM_CC_FAT	condensed chromosome	29	1.3	8.2e-05	0.0014
GOTERM_CC_FAT	nuclear DNA-directed RNA polymerase complex	11	0.5	9e-05	0.0015
GOTERM_CC_FAT	DNA-directed RNA polymerase complex	11	0.5	9e-05	0.0015
GOTERM_MF_FAT	nucleoside binding	208	9.1	9.9e-05	0.0071
GOTERM_CC_FAT	chromosome, centromeric region	28	1.2	0.0001	0.0017
GOTERM_MF_FAT	DNA-dependent ATPase activity	17	0.7	0.00011	0.0077
GOTERM_BP_FAT	M phase of mitotic cell cycle	43	1.9	0.00012	0.0079
GOTERM_BP_FAT	cellular protein complex assembly	34	1.5	0.00013	0.0081
GOTERM_BP_FAT	cellular respiration	24	1.1	0.00013	0.0079
GOTERM_CC_FAT	RNA polymerase complex	11	0.5	0.00013	0.0021
GOTERM_CC_FAT	centriole	12	0.5	0.00014	0.0022
GOTERM_BP_FAT	protein folding	36	1.6	0.00015	0.0092
GOTERM_MF_FAT	oxidoreductase activity, acting on NADH or NADPH	21	0.9	0.00017	0.011
GOTERM_BP_FAT	regulation of cell cycle	57	2.5	0.00019	0.011
GOTERM_CC_FAT	sheet-forming collagen	6	0.3	0.00019	0.0029
GOTERM_BP_FAT	mitotic cell cycle	62	2.7	0.0002	0.012
GOTERM_MF_FAT	DNA-directed RNA polymerase activity	14	0.6	0.00022	0.013
GOTERM_MF_FAT	RNA polymerase activity	14	0.6	0.00022	0.013
GOTERM_MF_FAT	oxidoreductase activity, acting on NADH or NADPH, quinone or similar compound as acceptor	15	0.7	0.00025	0.014
GOTERM_BP_FAT	generation of precursor metabolites and energy	54	2.4	0.00027	0.015
GOTERM_BP_FAT	DNA catabolic process	17	0.7	0.00032	0.018
GOTERM_MF_FAT	DNA binding	283	12.4	0.00034	0.019
GOTERM_CC_FAT	microtubule organizing center part	16	0.7	0.00035	0.0052
KEGG_PATHWAY	Huntington's disease	35	1.5	0.00035	0.013
GOTERM_BP_FAT	nucleotide-excision repair	16	0.7	0.00038	0.021
GOTERM_BP_FAT	energy derivation by oxidation of organic compounds	30	1.3	0.00039	0.021
GOTERM_CC_FAT	cytosol	173	7.6	0.0004	0.0057
GOTERM_CC_FAT	nuclear chromosome	32	1.4	0.0004	0.0056
GOTERM_BP_FAT	intracellular protein transport	61	2.7	0.00048	0.026
GOTERM_MF_FAT	ATP-dependent DNA helicase activity	10	0.4	0.00049	0.026
GOTERM_BP_FAT	meiotic cell cycle	23	1	0.00054	0.029
GOTERM_BP_FAT	chromosome segregation	20	0.9	0.00055	0.029
KEGG_PATHWAY	Parkinson's disease	27	1.2	0.00055	0.017
KEGG_PATHWAY	Base excision repair	12	0.5	0.00056	0.015
GOTERM_MF_FAT	ligase activity, forming carbon-oxygen bonds	14	0.6	0.00057	0.029
GOTERM_MF_FAT	aminoacyl-tRNA ligase activity	14	0.6	0.00057	0.029
GOTERM_MF_FAT	ligase activity, forming aminoacyl-tRNA and related compounds	14	0.6	0.00057	0.029
GOTERM_BP_FAT	chromosome condensation	10	0.4	0.00063	0.032
GOTERM_BP_FAT	tRNA aminoacylation	14	0.6	0.00063	0.032
GOTERM_BP_FAT	tRNA aminoacylation for protein translation	14	0.6	0.00063	0.032
GOTERM_BP_FAT	amino acid activation	14	0.6	0.00063	0.032
GOTERM_MF_FAT	tRNA binding	9	0.4	0.00065	0.031
GOTERM_MF_FAT	FAD binding	18	0.8	0.00067	0.031
GOTERM_BP_FAT	nucleus organization	15	0.7	0.00068	0.033
GOTERM_CC_FAT	NADH dehydrogenase complex	13	0.6	0.00071	0.0099
GOTERM_CC_FAT	mitochondrial respiratory chain complex I	13	0.6	0.00071	0.0099
GOTERM_CC_FAT	respiratory chain complex I	13	0.6	0.00071	0.0099
GOTERM_MF_FAT	purine nucleotide binding	235	10.3	0.00073	0.033
GOTERM_MF_FAT	NADH dehydrogenase (quinone) activity	13	0.6	0.00085	0.036
GOTERM_MF_FAT	NADH dehydrogenase activity	13	0.6	0.00085	0.036
GOTERM_MF_FAT	NADH dehydrogenase (ubiquinone) activity	13	0.6	0.00085	0.036
GOTERM_BP_FAT	cellular macromolecule localization	65	2.9	0.00085	0.042
GOTERM_MF_FAT	ATP binding	186	8.2	0.00086	0.035
GOTERM_MF_FAT	endodeoxyribonuclease activity	9	0.4	0.00094	0.037
GOTERM_MF_FAT	RNA methyltransferase activity	9	0.4	0.00094	0.037
GOTERM_BP_FAT	regulation of mitotic cell cycle	30	1.3	0.00097	0.046
GOTERM_BP_FAT	chromatin organization	60	2.6	0.0011	0.05
GOTERM_CC_FAT	DNA-directed RNA polymerase II, holoenzyme	19	0.8	0.0011	0.015
GOTERM_CC_FAT	nuclear chromosome part	25	1.1	0.0012	0.015
GOTERM_BP_FAT	mitotic chromosome condensation	7	0.3	0.0012	0.053
GOTERM_BP_FAT	cellular protein localization	64	2.8	0.0012	0.053
GOTERM_MF_FAT	adenyl ribonucleotide binding	187	8.2	0.0012	0.046
GOTERM_BP_FAT	ubiquitin-dependent protein catabolic process	42	1.8	0.0012	0.056
GOTERM_CC_FAT	nuclear ubiquitin ligase complex	8	0.4	0.0013	0.017
KEGG_PATHWAY	Nucleotide excision repair	13	0.6	0.0013	0.03
GOTERM_MF_FAT	deoxyribonuclease activity	11	0.5	0.0015	0.054
GOTERM_MF_FAT	double-stranded DNA binding	21	0.9	0.0015	0.053
GOTERM_BP_FAT	ATP synthesis coupled electron transport	15	0.7	0.0015	0.066
GOTERM_BP_FAT	mitochondrial ATP synthesis coupled electron transport	15	0.7	0.0015	0.066
GOTERM_MF_FAT	nucleotidyltransferase activity	25	1.1	0.0015	0.052
GOTERM_CC_FAT	ubiquitin ligase complex	20	0.9	0.0015	0.019
GOTERM_MF_FAT	ligase activity, forming carbon-nitrogen bonds	39	1.7	0.0018	0.059
GOTERM_CC_FAT	microtubule organizing center	42	1.8	0.0018	0.022
GOTERM_BP_FAT	respiratory electron transport chain	16	0.7	0.0021	0.088
GOTERM_BP_FAT	protein import	26	1.1	0.0021	0.089
GOTERM_BP_FAT	protein modification by small protein conjugation or removal	30	1.3	0.0022	0.092
GOTERM_CC_FAT	ribosomal subunit	25	1.1	0.0023	0.027
GOTERM_BP_FAT	protein localization in organelle	28	1.2	0.0023	0.094
GOTERM_MF_FAT	4 iron, 4 sulfur cluster binding	9	0.4	0.0024	0.078
KEGG_PATHWAY	Alzheimer's disease	30	1.3	0.0025	0.05
GOTERM_BP_FAT	meiosis	21	0.9	0.0025	0.1
GOTERM_BP_FAT	M phase of meiotic cell cycle	21	0.9	0.0025	0.1
GOTERM_MF_FAT	sulfurtransferase activity	5	0.2	0.0028	0.089
GOTERM_CC_FAT	DNA-directed RNA polymerase III complex	5	0.2	0.0029	0.034
GOTERM_BP_FAT	response to ionizing radiation	15	0.7	0.003	0.12
GOTERM_BP_FAT	mitochondrial electron transport, NADH to ubiquinone	12	0.5	0.0031	0.12
GOTERM_BP_FAT	meiosis I	12	0.5	0.0031	0.12
GOTERM_MF_FAT	ATP-dependent RNA helicase activity	8	0.4	0.0035	0.11
KEGG_PATHWAY	Pyrimidine metabolism	20	0.9	0.0036	0.065
GOTERM_BP_FAT	sister chromatid segregation	11	0.5	0.0037	0.14
GOTERM_BP_FAT	ribonucleoprotein complex assembly	16	0.7	0.0045	0.17
GOTERM_CC_FAT	proton-transporting two-sector ATPase complex	12	0.5	0.0046	0.052
GOTERM_MF_FAT	RNA-dependent ATPase activity	8	0.4	0.0046	0.14
GOTERM_CC_FAT	mitochondrial inner membrane presequence translocase complex	6	0.3	0.0047	0.052
KEGG_PATHWAY	RNA degradation	14	0.6	0.0048	0.078
GOTERM_BP_FAT	protein modification by small protein conjugation	25	1.1	0.0049	0.18
GOTERM_BP_FAT	somatic diversification of immune receptors	9	0.4	0.005	0.18
GOTERM_BP_FAT	microtubule-based process	41	1.8	0.0051	0.18
GOTERM_BP_FAT	microtubule cytoskeleton organization	27	1.2	0.0051	0.18
GOTERM_MF_FAT	endodeoxyribonuclease activity, producing 5'-phosphomonoesters	5	0.2	0.0052	0.15
GOTERM_BP_FAT	protein ubiquitination	23	1	0.0056	0.19
GOTERM_BP_FAT	oxidation reduction	88	3.9	0.0056	0.19
GOTERM_BP_FAT	cell cycle checkpoint	19	0.8	0.0056	0.19
GOTERM_BP_FAT	respiratory chain complex IV assembly	5	0.2	0.0059	0.2
GOTERM_BP_FAT	DNA-dependent DNA replication	14	0.6	0.006	0.2
GOTERM_BP_FAT	cell division	46	2	0.006	0.2
KEGG_PATHWAY	Homologous recombination	9	0.4	0.0061	0.092
GOTERM_MF_FAT	acid-amino acid ligase activity	33	1.4	0.0064	0.17
GOTERM_BP_FAT	spliceosomal snRNP biogenesis	9	0.4	0.0064	0.21
GOTERM_BP_FAT	telomere maintenance	9	0.4	0.0064	0.21
GOTERM_BP_FAT	negative regulation of ubiquitin-protein ligase activity during mitotic cell cycle	15	0.7	0.0064	0.2
GOTERM_MF_FAT	RNA helicase activity	9	0.4	0.0066	0.18
GOTERM_CC_FAT	centrosome	36	1.6	0.0067	0.073
GOTERM_BP_FAT	electron transport chain	22	1	0.007	0.22
GOTERM_BP_FAT	tricarboxylic acid cycle	8	0.4	0.0073	0.22
GOTERM_BP_FAT	acetyl-CoA catabolic process	8	0.4	0.0073	0.22
GOTERM_CC_FAT	nuclear periphery	14	0.6	0.0075	0.08
KEGG_PATHWAY	Non-homologous end-joining	6	0.3	0.0076	0.1
GOTERM_BP_FAT	positive regulation of ligase activity	16	0.7	0.0077	0.23
KEGG_PATHWAY	Aminoacyl-tRNA biosynthesis	11	0.5	0.0078	0.099
GOTERM_BP_FAT	DNA damage response, signal transduction	17	0.7	0.0079	0.24
GOTERM_BP_FAT	DNA duplex unwinding	7	0.3	0.0079	0.23
GOTERM_BP_FAT	DNA geometric change	7	0.3	0.0079	0.23
GOTERM_BP_FAT	telomere organization	9	0.4	0.0081	0.24
GOTERM_MF_FAT	hydrogen ion transmembrane transporter activity	18	0.8	0.0081	0.21
GOTERM_MF_FAT	NADP or NADPH binding	10	0.4	0.0082	0.2
GOTERM_BP_FAT	aerobic respiration	10	0.4	0.0083	0.24
GOTERM_BP_FAT	negative regulation of ligase activity	15	0.7	0.0085	0.24
GOTERM_BP_FAT	negative regulation of ubiquitin-protein ligase activity	15	0.7	0.0085	0.24
GOTERM_CC_FAT	mitochondrial intermembrane space	10	0.4	0.0085	0.089
GOTERM_BP_FAT	mitochondrion organization	25	1.1	0.0085	0.24
GOTERM_MF_FAT	protein phosphatase 2A binding	5	0.2	0.0086	0.21
GOTERM_BP_FAT	induction of apoptosis by intracellular signals	13	0.6	0.0087	0.24
GOTERM_BP_FAT	negative regulation of cell cycle	17	0.7	0.0089	0.25
KEGG_PATHWAY	Cell cycle	23	1	0.009	0.11
GOTERM_CC_FAT	condensed nuclear chromosome	12	0.5	0.009	0.092
GOTERM_MF_FAT	ribonucleotide binding	216	9.5	0.009	0.21
GOTERM_MF_FAT	purine ribonucleotide binding	216	9.5	0.009	0.21
GOTERM_BP_FAT	protein targeting	35	1.5	0.0092	0.25
GOTERM_BP_FAT	RNA modification	12	0.5	0.0093	0.25
GOTERM_BP_FAT	DNA damage checkpoint	12	0.5	0.0093	0.25
GOTERM_BP_FAT	somatic cell DNA recombination	8	0.4	0.0094	0.25
GOTERM_BP_FAT	reciprocal meiotic recombination	8	0.4	0.0094	0.25
GOTERM_BP_FAT	somatic diversification of immune receptors via germline recombination within a single locus	8	0.4	0.0094	0.25
GOTERM_CC_FAT	nuclear matrix	13	0.6	0.0095	0.096
GOTERM_BP_FAT	positive regulation of ubiquitin-protein ligase activity during mitotic cell cycle	15	0.7	0.0097	0.26
GOTERM_BP_FAT	regulation of transcription from RNA polymerase III promoter	5	0.2	0.0097	0.26
GOTERM_CC_FAT	Golgi apparatus	111	4.9	0.0099	0.098
