# Supplementary material for: Transcriptional regulation and spatial interactions of head-to-head genes
Source: BMC Genomics. 2014 Jun 24;15(1):519. doi: 10.1186/1471-2164-15-519 (PMC4089025; doi:10.1186/1471-2164-15-519)
Supplement: Supplementary file 2 — Additional file 2: Inter-H2H pairs with spatial interaction. Using interacting genomic regions from Hi-C data, 105 inter-H2H pairs with spatial interactions were identified (see the first sheet). And the detailed H2H pair information is also provided on another sheet. (XLS 370 KB) [file 12864_2014_6207_MOESM2_ESM.xls]

## Sheet: interacting inter-H2H pairs
H2H pair1	H2H pair2	Inter-H2H pair
96060472	96060472	0
96061455	96061455	0
96061540	96061540	0
96060570	96060570	0
96060047	96060047	0
96060890	96060890	0
96060970	96060969	1
96060970	96060970	0
96060969	96060969	0
96060983	96060983	0
96060410	96060409	1
96060314	96060314	0
96060586	96060586	0
96061282	96061282	0
96060967	96060967	0
96060044	96060044	0
96060904	96060902	1
96060566	96060564	1
96061394	96061394	0
96060563	96060563	0
96061016	96061016	0
96060583	96060580	1
96060648	96060648	0
96061119	96061119	0
96061018	96061018	0
96060318	96060318	0
96060702	96060701	1
96060701	96060701	0
96060214	96060214	0
96060564	96060564	0
96061476	96061476	0
96060137	96060137	0
96061387	96061387	0
96060121	96060121	0
96061251	96061251	0
96060463	96060462	1
96060462	96060462	0
96060509	96060509	0
96061305	96061305	0
96061133	96061133	0
96060525	96060525	0
96061413	96061413	0
96060640	96060640	0
96060023	96060023	0
96061274	96061274	0
96060713	96060713	0
96060065	96060065	0
96061452	96061452	0
96061251	96061250	1
96061523	96061523	0
96060265	96060265	0
96060110	96060110	0
96060152	96060151	1
96060469	96060466	1
96060469	96060469	0
96061521	96061520	1
96060175	96060175	0
96060637	96060637	0
96060923	96060923	0
96060884	96060884	0
96060794	96060794	0
96060073	96060073	0
96060537	96060535	1
96060509	96060508	1
96060707	96060707	0
96060238	96060238	0
96060014	96060013	1
96061544	96061544	0
96061525	96061525	0
96060204	96060204	0
96060101	96060101	0
96061401	96061401	0
96061277	96061277	0
96060617	96060617	0
96060646	96060646	0
96061422	96061422	0
96061009	96061009	0
96060513	96060513	0
96060626	96060626	0
96060283	96060282	1
96060282	96060282	0
96060590	96060589	1
96060041	96060041	0
96061257	96061257	0
96060949	96060949	0
96060011	96060009	1
96060603	96060603	0
96060303	96060303	0
96060133	96060132	1
96060020	96060020	0
96060037	96060037	0
96060038	96060037	1
96060181	96060181	0
96060701	96060700	1
96060559	96060559	0
96061351	96061351	0
96060753	96060753	0
96060892	96060892	0
96060893	96060893	0
96060604	96060604	0
96060164	96060164	0
96061005	96061005	0
96060333	96060332	1
96060710	96060710	0
96060682	96060682	0
96060131	96060131	0
96060152	96060152	0
96060947	96060946	1
96060884	96060883	1
96060706	96060706	0
96060495	96060495	0
96060806	96060806	0
96061536	96061536	0
96060019	96060019	0
96060901	96060901	0
96061442	96061442	0
96060130	96060130	0
96060132	96060130	1
96060100	96060100	0
96060942	96060942	0
96060124	96060124	0
96060116	96060116	0
96060117	96060116	1
96060117	96060117	0
96060902	96060902	0
96061056	96061056	0
96061122	96061122	0
96060320	96060320	0
96060670	96060670	0
96060112	96060100	1
96060258	96060258	0
96061039	96061039	0
96061416	96061416	0
96060371	96060371	0
96060536	96060536	0
96060011	96060011	0
96060327	96060327	0
96060138	96060138	0
96061537	96061530	1
96060031	96060031	0
96061613	96061613	0
96060774	96060774	0
96060931	96060931	0
96060615	96060615	0
96060944	96060944	0
96060580	96060580	0
96060610	96060609	1
96060340	96060340	0
96060730	96060730	0
96060718	96060717	1
96060908	96060908	0
96060507	96060507	0
96060634	96060633	1
96060953	96060953	0
96061431	96061427	1
96061427	96061427	0
96061071	96061071	0
96060468	96060468	0
96061491	96061491	0
96060722	96060722	0
96060578	96060578	0
96060341	96060341	0
96060635	96060635	0
96060883	96060883	0
96061134	96061133	1
96060511	96060510	1
96061466	96061466	0
96061112	96061111	1
96061086	96061085	1
96060764	96060764	0
96060519	96060519	0
96061030	96061030	0
96061515	96061515	0
96060072	96060071	1
96060768	96060767	1
96060638	96060638	0
96060864	96060864	0
96061092	96061092	0
96061288	96061288	0
96061547	96061547	0
96061352	96061352	0
96060105	96060105	0
96060540	96060540	0
96060046	96060046	0
96061043	96061043	0
96061548	96061548	0
96060035	96060035	0
96061542	96061541	1
96060865	96060865	0
96060610	96060610	0
96061025	96061025	0
96061011	96061011	0
96060198	96060198	0
96060899	96060899	0
96060936	96060936	0
96060823	96060823	0
96060930	96060930	0
96060643	96060642	1
96061204	96061204	0
96060660	96060660	0
96060896	96060896	0
96060993	96060993	0
96061152	96061146	1
96061253	96061253	0
96061391	96061391	0
96061002	96061002	0
96060167	96060167	0
96060794	96060793	1
96061526	96061525	1
96061530	96061530	0
96061026	96061026	0
96061303	96061303	0
96061546	96061545	1
96061082	96061082	0
96060781	96060781	0
96060791	96060789	1
96060508	96060508	0
96060869	96060867	1
96060560	96060560	0
96060839	96060839	0
96060602	96060602	0
96060591	96060591	0
96060868	96060868	0
96061250	96061250	0
96061425	96061425	0
96060937	96060934	1
96060937	96060937	0
96060501	96060501	0
96060836	96060836	0
96060561	96060560	1
96060562	96060560	1
96060451	96060451	0
96060106	96060105	1
96060106	96060106	0
96060947	96060947	0
96060527	96060527	0
96060279	96060278	1
96060333	96060333	0
96061065	96061065	0
96060541	96060541	0
96060538	96060538	0
96060878	96060878	0
96060007	96060007	0
96060016	96060016	0
96061021	96061021	0
96060347	96060347	0
96061531	96061530	1
96061384	96061384	0
96060500	96060500	0
96061548	96061547	1
96060910	96060910	0
96060592	96060592	0
96060141	96060141	0
96060532	96060531	1
96060945	96060945	0
96060012	96060012	0
96060949	96060948	1
96061070	96061070	0
96060165	96060165	0
96061108	96061108	0
96060763	96060763	0
96060766	96060766	0
96060932	96060932	0
96061059	96061059	0
96060607	96060607	0
96060721	96060721	0
96060325	96060324	1
96061471	96061471	0
96060030	96060030	0
96060793	96060793	0
96060862	96060862	0
96060611	96060611	0
96061577	96061577	0
96061489	96061489	0
96060836	96060835	1
96061498	96061498	0
96060827	96060827	0
96060499	96060496	1
96060819	96060818	1
96060819	96060819	0
96060323	96060323	0
96061511	96061511	0
96060061	96060061	0
96060121	96060120	1
96060297	96060297	0
96060591	96060590	1
96061044	96061044	0
96060941	96060941	0
96060423	96060423	0
96060459	96060459	0
96061496	96061496	0
96060462	96060461	1
96060464	96060464	0
96061121	96061121	0
96060562	96060561	1
96060562	96060562	0
96060561	96060561	0
96061458	96061458	0
96061116	96061116	0
96060503	96060503	0
96061265	96061265	0
96060535	96060535	0
96060439	96060439	0
96061053	96061053	0
96061318	96061318	0
96060047	96060046	1
96060886	96060886	0
96060551	96060551	0
96060728	96060728	0
96060033	96060033	0
96061441	96061441	0
96060247	96060247	0
96060022	96060022	0
96060225	96060224	1
96060225	96060225	0
96060995	96060995	0
96060009	96060009	0
96060762	96060762	0
96061109	96061109	0
96061134	96061134	0
96061259	96061259	0
96060898	96060896	1
96060897	96060896	1
96060898	96060898	0
96060537	96060537	0
96060038	96060038	0
96061475	96061475	0
96060740	96060740	0
96060005	96060005	0
96060197	96060197	0
96060524	96060524	0
96061014	96061014	0
96060605	96060605	0
96060566	96060566	0
96060784	96060784	0
96061305	96061303	1
96060139	96060139	0
96060894	96060894	0
96060449	96060448	1
96060649	96060648	1
96061004	96061003	1
96061005	96061003	1
96061552	96061552	0
96060329	96060329	0
96061541	96061541	0
96060499	96060499	0
96060494	96060494	0
96060874	96060874	0
96060085	96060085	0
96060600	96060600	0
96060759	96060759	0
96060247	96060246	1
96061433	96061433	0
96061460	96061460	0
96061041	96061041	0
96060091	96060091	0
96060412	96060412	0
96060413	96060409	1
96060528	96060528	0
96060285	96060285	0
96061079	96061079	0
96060399	96060399	0
96060182	96060182	0
96060734	96060734	0
96060847	96060847	0
96060418	96060418	0
96061042	96061042	0
96061459	96061458	1
96060251	96060251	0
96061575	96061575	0
96060627	96060626	1
96061267	96061267	0
96060461	96060330	1
96060496	96060496	0
96061102	96061102	0
96061587	96061587	0
96060250	96060250	0
96060858	96060858	0
96060175	96060174	1
96060175	96060173	1
96060573	96060571	1
96060445	96060445	0
96060207	96060207	0
96061514	96061514	0
96060887	96060886	1
96061249	96061249	0
96061286	96061286	0
96060074	96060073	1
96060074	96060074	0
96060133	96060133	0
96060996	96060996	0
96060215	96060215	0
96061077	96061077	0
96060057	96060057	0
96060506	96060506	0
96060509	96060506	1
96060144	96060144	0
96060245	96060245	0
96060938	96060937	1
96061463	96061463	0
96060951	96060950	1
96060951	96060951	0
96060950	96060950	0
96060331	96060330	1
96060260	96060260	0
96061507	96061507	0
96060438	96060438	0
96061136	96061136	0
96060028	96060028	0
96060030	96060028	1
96060039	96060039	0
96061285	96061285	0
96061398	96061394	1
96060224	96060223	1
96060201	96060201	0
96060657	96060657	0
96060614	96060614	0
96060064	96060064	0
96061411	96061411	0
96060658	96060658	0
96060904	96060904	0
96060861	96060861	0
96060791	96060791	0
96061516	96061516	0
96060645	96060645	0
96061382	96061382	0
96060502	96060502	0
96060739	96060738	1
96060738	96060738	0
96060543	96060543	0
96060546	96060545	1
96060545	96060545	0
96060013	96060013	0
96060686	96060686	0
96060936	96060935	1
96061181	96061181	0
96061066	96061066	0
96060526	96060526	0
96060700	96060700	0
96061367	96061367	0
96060946	96060946	0
96060133	96060131	1
96061401	96061398	1
96061274	96061272	1
96061398	96061398	0
96060275	96060275	0
96060112	96060112	0
96060040	96060040	0
96060768	96060768	0
96060943	96060943	0
96060546	96060546	0
96060813	96060813	0
96060919	96060919	0
96061500	96061500	0
96061501	96061500	1
96061501	96061501	0
96060924	96060924	0
96060848	96060848	0
96060298	96060298	0
96061100	96061100	0
96061054	96061054	0
96061598	96061598	0
96061084	96061084	0
96060171	96060171	0
96060869	96060868	1
96061042	96061041	1
96061049	96061049	0
96060673	96060673	0
96060585	96060585	0
96060211	96060211	0
96060470	96060470	0
96060751	96060749	1
96061105	96061105	0
96060417	96060417	0
96060405	96060405	0
96060465	96060465	0
96060407	96060405	1
96061611	96061611	0
96061040	96061040	0
96061050	96061050	0
96060364	96060364	0
96061313	96061313	0
96060831	96060831	0
96060742	96060742	0
96061115	96061115	0
96060857	96060857	0
96060751	96060751	0
96060209	96060209	0
96061624	96061624	0
96060312	96060312	0
96060811	96060811	0
96060421	96060421	0
96060408	96060408	0
96060988	96060988	0
96060267	96060267	0
96061276	96061276	0
96061061	96061061	0
96060792	96060791	1
96061261	96061261	0
96061520	96061520	0
96061269	96061269	0
96060911	96060911	0
96061271	96061271	0
96060912	96060912	0
96060367	96060367	0
96060844	96060844	0
96060446	96060446	0
96061511	96061510	1
96060583	96060582	1
96061037	96061037	0
96060109	96060109	0
96060997	96060997	0
96060211	96060210	1
96060999	96060999	0
96061103	96061103	0
96060406	96060405	1
96060478	96060478	0
96060984	96060984	0
96061599	96061599	0
96061283	96061283	0
96060590	96060590	0
96060712	96060712	0
96061589	96061589	0
96060368	96060367	1
96060339	96060339	0
96061078	96061078	0
96060319	96060319	0
96060849	96060849	0
96061488	96061488	0
96060760	96060760	0
96061015	96061015	0
96060300	96060300	0
96060968	96060968	0
96060407	96060407	0
96060631	96060631	0
96061069	96061069	0
96060301	96060301	0
96060183	96060183	0
96061087	96061087	0
96061579	96061579	0
96060965	96060965	0
96061263	96061263	0
96060184	96060184	0
96060832	96060832	0
96060974	96060974	0
96060431	96060431	0

## Sheet: H2H pair information
pairID	PosSymbol_NegSymbol	chromosome	PosSymbol	PosGeneID	PosStart	PosStop	NegSymbol	NegGeneID	NegStart	NegStop	TssDist	BlockLength	BlockStart	BlockStop
96060001	LOC728559_NOC2L	1	LOC728559	728559	884524	885834	NOC2L	26155	869459	884494	30	16376	869459	885834
96060002	B3GALT6_SDF4	1	B3GALT6	126792	1157508	1160281	SDF4	51150	1142151	1157274	234	18131	1142151	1160281
96060003	GLTPD1_CPSF3L	1	GLTPD1	80772	1250006	1254139	CPSF3L	54973	1236842	1249913	93	17298	1236842	1254139
96060004	RER1_MORN1	1	RER1	11079	2313189	2325050	MORN1	79906	2242556	2312853	336	82495	2242556	2325050
96060005	DFFB_KIAA0562	1	DFFB	1677	3763705	3791853	KIAA0562	9731	3718513	3763611	94	73341	3718513	3791853
96060006	TAS1R1_NOL9	1	TAS1R1	80835	6538021	6562404	NOL9	79707	6507792	6537168	853	54613	6507792	6562404
96060007	LOC729124_ENO1	1	LOC729124	729124	8860872	8861855	ENO1	2023	8843650	8861367	-495	18206	8843650	8861855
96060008	NMNAT1_LZIC	1	NMNAT1	64802	9926074	9966314	LZIC	84328	9912363	9925413	661	53952	9912363	9966314
96060009	UBIAD1_FRAP1	1	UBIAD1	29914	11246034	11268929	FRAP1	2475	11089179	11245153	881	179751	11089179	11268929
96060010	FBXO44_FBXO2	1	FBXO44	93611	11637019	11645971	FBXO2	26232	11631035	11637326	-307	14937	11631035	11645971
96060011	CLCN6_MTHFR	1	CLCN6	1185	11788881	11825772	MTHFR	4524	11768374	11788702	179	57399	11768374	11825772
96060012	VPS13D_LOC390998	1	VPS13D	55187	12212700	12494686	LOC390998	390998	12203436	12213221	-521	291251	12203436	12494686
96060013	MRTO4_KIAA0090	1	MRTO4	51154	19450886	19458345	KIAA0090	23065	19417171	19450633	253	41175	19417171	19458345
96060014	PQLC2_AKR7A2	1	PQLC2	54896	19511327	19528381	AKR7A2	8574	19503046	19511227	100	25336	19503046	19528381
96060015	LOC728969_NBPF2P	1	LOC728969	728969	21627267	21631321	NBPF2P	343381	21622188	21627040	227	9134	21622188	21631321
96060016	LOC729844_HNRNPR	1	LOC729844	729844	23542727	23543325	HNRNPR	10236	23508863	23543371	-644	34509	23508863	23543371
96060017	C1orf213_ZNF436	1	C1orf213	148898	23568051	23570866	ZNF436	80818	23559055	23567466	585	11812	23559055	23570866
96060018	ZCCHC17_WDR57	1	ZCCHC17	51538	31542429	31610367	WDR57	9410	31505107	31542200	229	105261	31505107	31610367
96060019	EIF3I_C1orf91	1	EIF3I	8668	32460558	32469792	C1orf91	56063	32452666	32460535	23	17127	32452666	32469792
96060020	C1orf90_LOC642940	1	C1orf90	84734	32485421	32487044	LOC642940	642940	32472587	32485453	-32	14458	32472587	32487044
96060021	RBBP4_ZBTB8OS	1	RBBP4	5928	32889411	32918841	ZBTB8OS	339487	32859892	32888772	639	58950	32859892	32918841
96060022	S100PBP_YARS	1	S100PBP	64766	33055763	33097063	YARS	8565	33013427	33056220	-457	83637	33013427	33097063
96060023	NCDN_KIAA0319L	1	NCDN	23154	35795980	35804967	KIAA0319L	79932	35671678	35795591	389	133290	35671678	35804967
96060024	ZC3H12A_LOC728431	1	ZC3H12A	80149	37712740	37722565	LOC728431	728431	37693464	37712782	-42	29102	37693464	37722565
96060025	C1orf122_YRDC	1	C1orf122	127687	38046556	38047713	YRDC	79693	38041201	38046452	104	6513	38041201	38047713
96060026	PPCS_ZMYND12	1	PPCS	79717	42694817	42698672	ZMYND12	84217	42668681	42694514	303	29992	42668681	42698672
96060027	C1orf50_LEPRE1	1	C1orf50	79078	43005527	43013998	LEPRE1	64175	42984633	43005270	257	29366	42984633	43013998
96060028	ERMAP_CCDC23	1	ERMAP	114625	43055363	43083247	CCDC23	374969	43045320	43055510	-147	37928	43045320	43083247
96060029	WDR65_EBNA1BP2	1	WDR65	149465	43410613	43449136	EBNA1BP2	10969	43402442	43410518	95	46695	43402442	43449136
96060030	C1orf84_MED8	1	C1orf84	149469	43628143	43667747	MED8	112950	43622175	43628070	73	45573	43622175	43667747
96060031	MGC33556_TMEM53	1	MGC33556	339541	44912982	44963848	TMEM53	79639	44892088	44912686	296	71761	44892088	44963848
96060032	TOE1_MUTYH	1	TOE1	114034	45577929	45581961	MUTYH	4595	45567501	45578647	-718	14461	45567501	45581961
96060033	UQCRH_LRRC41	1	UQCRH	7388	46541967	46555035	LRRC41	10489	46516659	46541625	342	38377	46516659	46555035
96060034	BTF3L4_TXNDC12	1	BTF3L4	91408	52294561	52326652	TXNDC12	51060	52258391	52293635	926	68262	52258391	52326652
96060035	PRPF38A_ORC1L	1	PRPF38A	84950	52642824	52656438	ORC1L	4998	52611089	52642719	105	45350	52611089	52656438
96060036	LRRC42_C1orf41	1	LRRC42	115353	54184625	54206427	C1orf41	51668	54159822	54183857	768	46606	54159822	54206427
96060037	C1orf83_TMEM59	1	C1orf83	127428	54291862	54338004	TMEM59	9528	54269937	54291699	163	68068	54269937	54338004
96060038	MRPL37_LOC606495	1	MRPL37	51253	54438428	54456639	LOC606495	606495	54424414	54438273	155	32226	54424414	54456639
96060039	LOC729325_USP24	1	LOC729325	729325	55453373	55454261	USP24	23358	55304620	55453350	23	149642	55304620	55454261
96060040	INADL_LOC645915	1	INADL	10207	61980737	62399195	LOC645915	645915	61980738	61981397	-660	418459	61980737	62399195
96060041	LOC400756_DOCK7	1	LOC400756	400756	62926692	62948953	DOCK7	85440	62692985	62926557	135	255969	62692985	62948953
96060042	ALG6_LOC441887	1	ALG6	29929	63605886	63675466	LOC441887	441887	63598048	63606412	-526	77419	63598048	63675466
96060043	EFCAB7_ITGB3BP	1	EFCAB7	84455	63761856	63810952	ITGB3BP	23421	63679050	63761423	433	131903	63679050	63810952
96060044	ROR1_LOC646051	1	ROR1	4919	64012302	64417295	LOC646051	646051	64012043	64012495	-193	405253	64012043	64417295
96060045	MIER1_WDR78	1	MIER1	57708	67163230	67226301	WDR78	79819	67051156	67163158	72	175146	67051156	67226301
96060046	SFRS11_LRRC40	1	SFRS11	9295	70443953	70490272	LRRC40	55631	70383085	70443863	90	107188	70383085	70490272
96060047	HHLA3_ANKRD13C	1	HHLA3	11147	70593081	70606294	ANKRD13C	81573	70500129	70592993	88	106166	70500129	70606294
96060048	FPGT_LRRC44	1	FPGT	8790	74436514	74445708	LRRC44	127255	74418179	74436419	95	27530	74418179	74445708
96060049	TYW3_CRYZ	1	TYW3	127253	74971428	75003896	CRYZ	1429	74943772	74971315	113	60125	74943772	75003896
96060050	SPATA1_GNG5	1	SPATA1	64173	84744601	84791368	GNG5	2787	84736680	84744831	-230	54689	84736680	84791368
96060051	LOC729880_MCOLN3	1	LOC729880	729880	85286527	85287114	MCOLN3	55283	85256353	85286757	-230	30762	85256353	85287114
96060052	HS2ST1_SEP15	1	HS2ST1	9653	87152950	87348252	2012-09-15	9403	87100716	87152695	255	247537	87100716	87348252
96060053	ZNF326_LOC492303	1	ZNF326	284695	90233268	90266373	LOC492303	492303	90231412	90233113	155	34962	90231412	90266373
96060054	RPAP2_GLMN	1	RPAP2	79871	92537193	92626317	GLMN	11146	92484543	92537154	39	141775	92484543	92626317
96060055	CCDC18_TMED5	1	CCDC18	343099	93418508	93516858	TMED5	50999	93389999	93418834	-326	126860	93389999	93516858
96060056	SLC35A3_LOC730081	1	SLC35A3	23443	100208128	100261594	LOC730081	730081	100206411	100208426	-298	55184	100206411	100261594
96060057	CCDC76_SASS6	1	CCDC76	54482	100371307	100388641	SASS6	163786	100321688	100371099	208	66954	100321688	100388641
96060058	LOC641705_LOC440597	1	LOC641705	641705	103840901	103842958	LOC440597	440597	103733289	103840693	208	109670	103733289	103842958
96060059	LOC642536_LOC727839	1	LOC642536	642536	106236050	106236385	LOC727839	727839	106233673	106235934	116	2713	106233673	106236385
96060060	LOC401957_LOC727839	1	LOC401957	401957	106236496	106237113	LOC727839	727839	106233673	106235934	562	3441	106233673	106237113
96060061	KIAA1324_C1orf194	1	KIAA1324	57535	109458056	109547377	C1orf194	127003	109450096	109458002	54	97282	109450096	109547377
96060062	CEPT1_TMEM77	1	CEPT1	10390	111483772	111529247	TMEM77	128338	111461481	111484238	-466	67767	111461481	111529247
96060063	ATP5F1_WDR77	1	ATP5F1	515	111793266	111806063	WDR77	79084	111784035	111793353	-87	22029	111784035	111806063
96060064	DDX20_C1orf183	1	DDX20	11218	112099777	112111722	C1orf183	55924	112069893	112099942	-165	41830	112069893	112111722
96060065	CAPZA1_ST7L	1	CAPZA1	829	112963598	113015764	ST7L	54879	112867663	112963563	35	148102	112867663	113015764
96060066	DCLRE1B_AP4B1	1	DCLRE1B	64858	114249561	114258217	AP4B1	10717	114239201	114249215	346	19017	114239201	114258217
96060067	WDR3_GDAP2	1	WDR3	10885	118273914	118304572	GDAP2	54834	118213560	118273729	185	91013	118213560	118304572
96060068	LOC644181_LOC391073	1	LOC644181	644181	119783147	119790490	LOC391073	391073	119778312	119782466	681	12179	119778312	119790490
96060069	LOC441900_LOC644213	1	LOC441900	441900	119882649	119890234	LOC644213	644213	119877693	119881686	963	12542	119877693	119890234
96060070	RP3-365I19.1_FAM72D	1	RP3-365I19.1	647135	142624957	142805834	FAM72D	728833	142617325	142624511	446	188510	142617325	142805834
96060071	ANKRD34A_POLR3GL	1	ANKRD34A	284615	144181865	144187004	POLR3GL	84265	144167593	144181744	121	19412	144167593	144187004
96060072	PEX11B_GNRHR2	1	PEX11B	8799	144227740	144235088	GNRHR2	114814	144221177	144227433	307	13912	144221177	144235088
96060073	PIAS3_LOC728915	1	PIAS3	10401	144287389	144297903	LOC728915	728915	144287204	144288016	-627	10700	144287204	144297903
96060074	ZNF364_POLR3C	1	ZNF364	27246	144322393	144400084	POLR3C	10623	144303962	144322241	152	96123	144303962	144400084
96060075	LOC200025_NBPF20	1	LOC200025	200025	146713795	146717551	NBPF20	400818	146618473	146713553	242	99079	146618473	146717551
96060076	HIST2H2BD_HIST2H2AA3	1	HIST2H2BD	337874	148081230	148081724	HIST2H2AA3	8337	148080409	148080942	288	1316	148080409	148081724
96060077	HIST2H2AA4_HIST2H2BC	1	HIST2H2AA4	723790	148089252	148089785	HIST2H2BC	337873	148088383	148088964	288	1403	148088383	148089785
96060078	HIST2H2AC_HIST2H2BE	1	HIST2H2AC	8338	148125149	148125585	HIST2H2BE	8349	148122634	148124856	293	2952	148122634	148125585
96060079	HIST2H2AC_HIST2H2AB	1	HIST2H2AC	8338	148125149	148125585	HIST2H2AB	317772	148125643	148126090	-941	942	148125149	148126090
96060080	MLLT11_CDC42SE1	1	MLLT11	10962	149298775	149307597	CDC42SE1	56882	149290071	149298749	26	17527	149290071	149307597
96060081	SCNM1_LYSMD1	1	SCNM1	79005	149405141	149408238	LYSMD1	388695	149398848	149404960	181	9391	149398848	149408238
96060082	C1orf77_S100A13	1	C1orf77	26097	151873149	151884603	S100A13	6284	151857899	151873192	-43	26705	151857899	151884603
96060083	CREB3L4_SLC39A1	1	CREB3L4	148327	152207021	152213456	SLC39A1	27173	152198212	152206812	209	15245	152198212	152213456
96060084	UBAP2L_C1orf43	1	UBAP2L	9898	152460067	152509953	C1orf43	25912	152445807	152459719	348	64147	152445807	152509953
96060085	TDRD10_SHE	1	TDRD10	126668	152741319	152787247	SHE	126669	152718581	152741213	106	68667	152718581	152787247
96060086	CKS1B_SHC1	1	CKS1B	1163	153213838	153218346	SHC1	6464	153201398	153213464	374	16949	153201398	153218346
96060087	DCST1_DCST2	1	DCST1	149095	153272924	153290030	DCST2	127579	153257629	153272881	43	32402	153257629	153290030
96060088	TRIM46_KRTCAP2	1	TRIM46	80128	153412984	153424069	KRTCAP2	200185	153408508	153412428	556	15562	153408508	153424069
96060089	MTX1_THBS3	1	MTX1	4580	153445114	153450249	THBS3	7059	153432003	153444314	800	18247	153432003	153450249
96060090	RUSC1_C1orf104	1	RUSC1	23623	153560992	153567529	C1orf104	284618	153556875	153560562	430	10655	153556875	153567529
96060091	LOC645676_ASH1L	1	LOC645676	645676	153797805	153800920	ASH1L	55870	153573368	153798777	-972	227553	153573368	153800920
96060092	DAP3_YY1AP1	1	DAP3	7818	153925498	153974944	YY1AP1	55249	153895869	153925415	83	79076	153895869	153974944
96060093	LOC729773_MEX3A	1	LOC729773	729773	154319046	154330226	MEX3A	92312	154308428	154318386	660	21799	154308428	154330226
96060094	TMEM79_SMG5	1	TMEM79	84283	154519363	154528823	SMG5	23381	154485639	154519244	119	43185	154485639	154528823
96060095	C1orf66_ISG20L2	1	C1orf66	51093	154964902	154973365	ISG20L2	81875	154959037	154964329	573	14329	154959037	154973365
96060096	PEA15_LOC729867	1	PEA15	8682	158441749	158451786	LOC729867	729867	158438613	158441916	-167	13174	158438613	158451786
96060097	NCSTN_COPA	1	NCSTN	23385	158579687	158595366	COPA	1314	158525687	158580079	-392	69680	158525687	158595366
96060098	NIT1_PFDN2	1	NIT1	4817	159354515	159357481	PFDN2	5202	159336970	159354490	25	20512	159336970	159357481
96060099	NDUFS2_ADAMTS4	1	NDUFS2	4720	159435729	159450809	ADAMTS4	9507	159426162	159435468	261	24648	159426162	159450809
96060100	LOC729981_FAM78B	1	LOC729981	729981	164402192	164402864	FAM78B	149297	164305880	164402830	-638	96985	164305880	164402864
96060101	AKR1D1P_CD247	1	AKR1D1P	80701	165755400	165756447	CD247	919	165666505	165754450	950	89943	165666505	165756447
96060102	IQWD1_BRP44	1	IQWD1	55827	166172532	166311705	BRP44	25874	166153934	166171857	675	157772	166153934	166311705
96060103	BLZF1_NME7	1	BLZF1	8548	167603818	167632406	NME7	29922	167368393	167603810	8	264014	167368393	167632406
96060104	C1orf112_C1orf156	1	C1orf112	55732	168031174	168088853	C1orf156	92342	168028294	168030655	519	60560	168028294	168088853
96060105	DARS2_CENPL	1	DARS2	55157	172060581	172094305	CENPL	91687	172035628	172060082	499	58678	172035628	172094305
96060106	DARS2_LOC730162	1	DARS2	55157	172060581	172094305	LOC730162	730162	172059878	172060240	341	34428	172059878	172094305
96060107	ZBTB37_GAS5	1	ZBTB37	84614	172104155	172109404	GAS5	60674	172099662	172103748	407	9743	172099662	172109404
96060108	ZBTB37_SNORD74	1	ZBTB37	84614	172104155	172109404	SNORD74	619498	172103435	172103506	649	5970	172103435	172109404
96060109	RASAL2_LOC730102	1	RASAL2	9462	176330253	176710181	LOC730102	730102	176258183	176329853	400	451999	176258183	176710181
96060110	CEP350_LOC730119	1	CEP350	9857	178190747	178349138	LOC730119	730119	178190337	178191224	-477	158802	178190337	178349138
96060111	DHX9_LOC647070	1	DHX9	1660	181075165	181123505	LOC647070	647070	181072948	181075343	-178	50558	181072948	181123505
96060112	RGL1_ARPC5	1	RGL1	23179	181871831	182164289	ARPC5	10092	181861955	181871608	223	302335	181861955	182164289
96060113	C1orf26_C1orf25	1	C1orf26	54823	183392914	183527443	C1orf25	81627	183353856	183392706	208	173588	183353856	183527443
96060114	C1orf27_TPR	1	C1orf27	54953	184611624	184657126	TPR	7175	184549581	184611080	544	107546	184549581	184657126
96060115	TROVE2_UCHL5	1	TROVE2	6738	191295787	191321738	UCHL5	51377	191251522	191295144	643	70217	191251522	191321738
96060116	CAMSAP1L1_LOC730208	1	CAMSAP1L1	23271	198975309	199096455	LOC730208	730208	198974416	198975174	135	122040	198974416	199096455
96060117	CAMSAP1L1_LOC730209	1	CAMSAP1L1	23271	198975309	199096455	LOC730209	730209	198975185	198975535	-226	121271	198975185	199096455
96060118	LOC647243_ADIPOR1	1	LOC647243	647243	201193620	201194126	ADIPOR1	51094	201176576	201194034	-414	17551	201176576	201194126
96060119	BTG2_LOC730227	1	BTG2	7832	201541287	201545353	LOC730227	730227	201536265	201540739	548	9089	201536265	201545353
96060120	DTL_INTS7	1	DTL	51514	210275754	210344809	INTS7	25896	210181321	210275507	247	163489	210181321	210344809
96060121	PPP2R5A_LOC643143	1	PPP2R5A	5525	210525502	210601828	LOC643143	643143	210465245	210524980	522	136584	210465245	210601828
96060122	TATDN3_NSL1	1	TATDN3	128387	211031808	211057181	NSL1	25936	210977579	211031747	61	79603	210977579	211057181
96060123	SPATA17_GPATCH2	1	SPATA17	128153	215871318	216107107	GPATCH2	55105	215670457	215871032	286	436651	215670457	216107107
96060124	TGFB2_LOC728463	1	TGFB2	7042	216586491	216681596	LOC728463	728463	216584177	216586375	116	97420	216584177	216681596
96060125	LYPLAL1_LOC643723	1	LYPLAL1	127018	217413844	217451783	LOC643723	643723	217389941	217413752	92	61843	217389941	217451783
96060126	C1orf58_C1orf80	1	C1orf58	148362	220952529	220972730	C1orf80	64853	220908451	220952439	90	64280	220908451	220972730
96060127	H3F3A_LOC728812	1	H3F3A	3020	224317044	224326326	LOC728812	728812	224315036	224316200	844	11291	224315036	224326326
96060128	C1orf142_JMJD4	1	C1orf142	116841	225989320	226035550	JMJD4	65094	225985558	225989735	-415	49993	225985558	226035550
96060129	HIST3H2BB_HIST3H2A	1	HIST3H2BB	128312	226712431	226712882	HIST3H2A	92815	226711688	226712183	248	1195	226711688	226712882
96060130	KIAA0133_TAF5L	1	KIAA0133	9816	227828604	227862569	TAF5L	27097	227795481	227828417	187	67089	227795481	227862569
96060131	COG2_LOC729257	1	COG2	22796	228844881	228896351	LOC729257	729257	228701357	228844851	30	194995	228701357	228896351
96060132	ARV1_TTC13	1	ARV1	64801	229181446	229203102	TTC13	79573	229108613	229181207	239	94490	229108613	229203102
96060133	GNPAT_C1orf131	1	GNPAT	8443	229443599	229481352	C1orf131	128061	229426132	229443547	52	55221	229426132	229481352
96060134	C1orf124_EXOC8	1	C1orf124	83932	229540305	229556612	EXOC8	149371	229535103	229540201	104	21510	229535103	229556612
96060135	TSNAX_LOC440731	1	TSNAX	7257	229731022	229768893	LOC440731	440731	229729475	229730870	152	39419	229729475	229768893
96060136	LOC729397_IRF2BP2	1	LOC729397	729397	232812356	232813380	IRF2BP2	359948	232809401	232811894	462	3980	232809401	232813380
96060137	GGPS1_ARID4B	1	GGPS1	9453	233558376	233574470	ARID4B	51742	233396835	233558123	253	177636	233396835	233574470
96060138	C1orf71_TFB2M	1	C1orf71	163882	244796429	244897049	TFB2M	64216	244770489	244796186	243	126561	244770489	244897049
96060139	LOC729810_ZNF496	1	LOC729810	729810	245561991	245564503	ZNF496	84838	245530245	245561668	323	34259	245530245	245564503
96060140	LOC728482_KLF6	10	LOC728482	728482	3817565	3818150	KLF6	1316	3808188	3817455	110	9963	3808188	3818150
96060141	FBXO18_ANKRD16	10	FBXO18	84893	5972220	6019562	ANKRD16	54522	5943695	5971352	868	75868	5943695	6019562
96060142	LOC439949_PRKCQ	10	LOC439949	439949	6662387	6666523	PRKCQ	5588	6509111	6662244	143	157413	6509111	6666523
96060143	ATP5C1_KIN	10	ATP5C1	509	7870099	7889770	KIN	22944	7837373	7869950	149	52398	7837373	7889770
96060144	CDC123_NUDT5	10	CDC123	8872	12277971	12332593	NUDT5	11164	12249579	12278149	-178	83015	12249579	12332593
96060145	OPTN_LOC644822	10	OPTN	10133	13182088	13220282	LOC644822	644822	13133292	13182700	-612	86991	13133292	13220282
96060146	HSPA14_ARMETL1	10	HSPA14	51182	14920267	14953746	ARMETL1	441549	14901257	14919989	278	52490	14901257	14953746
96060147	RPP38_C10orf111	10	RPP38	10557	15179390	15186260	C10orf111	221060	15177390	15179324	66	8871	15177390	15186260
96060148	THNSL1_C10orf63	10	THNSL1	79896	25345593	25354459	C10orf63	219670	25310923	25345036	557	43537	25310923	25354459
96060149	MASTL_YME1L1	10	MASTL	84930	27484298	27515854	YME1L1	10730	27439389	27483327	971	76466	27439389	27515854
96060150	BAMBI_LOC729590	10	BAMBI	25805	29006430	29011874	LOC729590	729590	29005826	29006747	-317	6049	29005826	29011874
96060151	LOC729811_CUL2	10	LOC729811	729811	35418551	35456046	CUL2	8453	35338804	35419300	-749	117243	35338804	35456046
96060152	CREM_LOC729813	10	CREM	1390	35455807	35541892	LOC729813	729813	35456089	35456731	-924	86086	35455807	35541892
96060153	LOC729824_FZD8	10	LOC729824	729824	35970902	35971201	FZD8	8325	35967183	35970368	534	4019	35967183	35971201
96060154	LOC387654_ZNF248	10	LOC387654	387654	38186600	38188044	ZNF248	57209	38157905	38186492	108	30140	38157905	38188044
96060155	ZNF37A_LOC340947	10	ZNF37A	7587	38423281	38452286	LOC340947	340947	38408990	38424037	-756	43297	38408990	38452286
96060156	LOC728924_RP11-291L22.2	10	LOC728924	728924	38732136	38752163	RP11-291L22.2	285961	38712003	38731527	609	40161	38712003	38752163
96060157	ZNF485_LOC399748	10	ZNF485	220992	43421881	43433358	LOC399748	399748	43420073	43421705	176	13286	43420073	43433358
96060158	ZNF22_C10orf25	10	ZNF22	7570	44815928	44820780	C10orf25	220979	44813152	44816342	-414	7629	44813152	44820780
96060159	GPRIN2_LOC728634	10	GPRIN2	9721	46413552	46420574	LOC728634	728634	46412503	46413309	243	8072	46412503	46420574
96060160	TIMM23B_CTGLF5	10	TIMM23B	653252	51041396	51064926	CTGLF5	728404	50894671	51041342	54	170256	50894671	51064926
96060161	TIMM23B_RP11-592B15.4	10	TIMM23B	653252	51041396	51064926	RP11-592B15.4	728407	50923444	51041342	54	141483	50923444	51064926
96060162	PARG_TIMM23	10	PARG	8505	51293430	51377667	TIMM23	10431	51262094	51293342	88	115574	51262094	51377667
96060163	HNRPH3_PBLD	10	HNRPH3	3189	69761885	69772954	PBLD	64081	69712423	69762690	-805	60532	69712423	69772954
96060164	LOC729351_TMEM14D	10	LOC729351	729351	69974666	70002158	TMEM14D	645203	69974252	69974596	70	27907	69974252	70002158
96060165	C10orf104_ASCC1	10	C10orf104	119504	73645812	73665624	ASCC1	51008	73526284	73645700	112	139341	73526284	73665624
96060166	GLUDP3_LOC729096	10	GLUDP3	2749	75160940	75167075	LOC729096	729096	75148920	75160286	654	18156	75148920	75167075
96060167	ADK_AP3M1	10	ADK	132	75580971	76139066	AP3M1	26985	75551522	75580793	178	587545	75551522	76139066
96060168	DYDC2_DYDC1	10	DYDC2	84332	82106538	82117809	DYDC1	143241	82085841	82106480	58	31969	82085841	82117809
96060169	FAM35A_GLUD1	10	FAM35A	54537	88844933	88941200	GLUD1	2746	88800223	88844603	330	140978	88800223	88941200
96060170	CFLP1_ATAD1	10	CFLP1	142913	89568050	89594828	ATAD1	84896	89502855	89567897	153	91974	89502855	89594828
96060171	MARCH5_CPEB3	10	2012-03-05	54708	94040900	94103701	CPEB3	22849	93798379	94040824	76	305323	93798379	94103701
96060172	PGAM1_LOC644215	10	PGAM1	5223	99176017	99183188	LOC644215	644215	99173379	99175885	132	9810	99173379	99183188
96060173	ZDHHC16_EXOSC1	10	ZDHHC16	84287	99195920	99207117	EXOSC1	51013	99185656	99195758	162	21462	99185656	99207117
96060174	ZDHHC16_LOC728703	10	ZDHHC16	84287	99195920	99207117	LOC728703	728703	99195833	99196132	-212	11285	99195833	99207117
96060175	UBTD1_MMS19	10	UBTD1	80019	99248758	99320950	MMS19	64210	99208071	99248155	603	112880	99208071	99320950
96060176	CUTC_COX15	10	CUTC	51076	101481993	101505879	COX15	1355	101461591	101481890	103	44289	101461591	101505879
96060177	C10orf2_MRPL43	10	C10orf2	56652	102737302	102744148	MRPL43	84545	102727569	102737262	40	16580	102727569	102744148
96060178	SFXN3_PDZD7	10	SFXN3	81855	102780986	102790988	PDZD7	79955	102767079	102780869	117	23910	102767079	102790988
96060179	RP11-529I10.4_POLL	10	RP11-529I10.4	25911	103338079	103359400	POLL	27343	103328629	103337963	116	30772	103328629	103359400
96060180	FBXL15_PSD	10	FBXL15	79176	104169579	104172883	PSD	5662	104152366	104168891	688	20518	104152366	104172883
96060181	SFXN2_ARL3	10	SFXN2	118980	104464288	104488933	ARL3	403	104423478	104464180	108	65456	104423478	104488933
96060182	PDCD11_USMG5	10	PDCD11	22984	105146402	105196009	USMG5	84833	105138804	105146213	189	57206	105138804	105196009
96060183	VTI1A_ZDHHC6	10	VTI1A	143187	114197006	114487533	ZDHHC6	64429	114180048	114196662	344	307486	114180048	114487533
96060184	NHLRC2_DCLRE1A	10	NHLRC2	374354	115604410	115658442	DCLRE1A	9937	115584474	115603597	813	73969	115584474	115658442
96060185	CASC2_RAB11FIP2	10	CASC2	255082	119796495	119957322	RAB11FIP2	22841	119754419	119796104	391	202904	119754419	119957322
96060186	LOC399815_FAM24B	10	LOC399815	399815	124629141	124647533	FAM24B	196792	124598600	124629068	73	48934	124598600	124647533
96060187	LOC399815_LOC729803	10	LOC399815	399815	124629141	124647533	LOC729803	729803	124604762	124629104	37	42772	124604762	124647533
96060188	ACADSB_IKZF5	10	ACADSB	36	124758524	124807796	IKZF5	64376	124741955	124758311	213	65842	124741955	124807796
96060189	LOC727801_OAT	10	LOC727801	727801	126096811	126097518	OAT	4942	126075862	126097441	-630	21657	126075862	126097518
96060190	BCCIP_UROS	10	BCCIP	56647	127502105	127532080	UROS	7390	127467142	127501757	348	64939	127467142	127532080
96060191	FOXI2_LOC387720	10	FOXI2	399823	129425942	129429440	LOC387720	387720	129422816	129425250	692	6625	129422816	129429440
96060192	LOC728455_EBF3	10	LOC728455	728455	131652527	131655874	EBF3	253738	131523537	131652081	446	132338	131523537	131655874
96060193	ZNF511_TUBGCP2	10	ZNF511	118472	134972413	134976656	TUBGCP2	10844	134943128	134972634	-221	33529	134943128	134976656
96060194	ODF3_LOC727750	11	ODF3	113746	186761	190258	LOC727750	727750	185899	187245	-484	4360	185899	190258
96060195	PSMD13_SIRT3	11	PSMD13	5719	226977	242981	SIRT3	23410	205031	226361	616	37951	205031	242981
96060196	RASSF7_C11orf35	11	RASSF7	8045	551450	554018	C11orf35	256329	544857	550779	671	9162	544857	554018
96060197	TMEM80_DEAF1	11	TMEM80	283232	685643	694129	DEAF1	10522	634225	685740	-97	59905	634225	694129
96060198	TSPAN4_POLR2L	11	TSPAN4	7106	832824	857116	POLR2L	5441	829721	832529	295	27396	829721	857116
96060199	TSPAN32_C11orf21	11	TSPAN32	10077	2279819	2296006	C11orf21	29125	2275661	2279719	100	20346	2275661	2296006
96060200	C11orf36_MRGPRG	11	C11orf36	283303	3196194	3200932	MRGPRG	386746	3195750	3196619	-425	5183	3195750	3200932
96060201	LOC643189_NUP98	11	LOC643189	643189	3774924	3775493	NUP98	4928	3652816	3775468	-544	122678	3652816	3775493
96060202	FXC1_ARFIP2	11	FXC1	26515	6459266	6461127	ARFIP2	23647	6453486	6459171	95	7642	6453486	6461127
96060203	ILK_KIAA0409	11	ILK	3611	6581540	6588677	KIAA0409	23378	6577728	6581387	153	10950	6577728	6588677
96060204	C11orf17_ST5	11	C11orf17	56672	8889277	8898202	ST5	6764	8671475	8889074	203	226728	8671475	8898202
96060205	LOC729013_ZBED5	11	LOC729013	729013	10835840	10857399	ZBED5	58486	10830920	10836190	-350	26480	10830920	10857399
96060206	PDE3B_PSMA1	11	PDE3B	5140	14621907	14848926	PSMA1	5682	14482998	14621739	168	365929	14482998	14848926
96060207	GTF2H1_HPS5	11	GTF2H1	2965	18300719	18345153	HPS5	11234	18256793	18300297	422	88361	18256793	18345153
96060208	LOC729352_MRGPRX1	11	LOC729352	729352	18913108	18918200	MRGPRX1	259249	18904779	18913125	-17	13422	18904779	18918200
96060209	BDNFOS_LIN7C	11	BDNFOS	497258	27484975	27655928	LIN7C	55327	27472699	27484879	96	183230	27472699	27655928
96060210	DPH4_DCDC1	11	DPH4	120526	31347953	31410958	DCDC1	341019	31240747	31347897	56	170212	31240747	31410958
96060211	ELP4_IMMP1L	11	ELP4	26610	31487873	31761905	IMMP1L	196294	31410525	31487745	128	351381	31410525	31761905
96060212	LOC338739_CSTF3	11	LOC338739	338739	33139606	33168416	CSTF3	1479	33062706	33139613	-7	105711	33062706	33168416
96060213	PDHX_APIP	11	PDHX	8050	34894741	34974095	APIP	51074	34860421	34894484	257	113675	34860421	34974095
96060214	LOC729901_CHST1	11	LOC729901	729901	45643603	45656575	CHST1	8534	45627003	45643748	-145	29573	45627003	45656575
96060215	KIAA0652_C11orf77	11	KIAA0652	9776	46595703	46652644	C11orf77	283254	46580987	46595353	350	71658	46580987	46652644
96060216	ZNF408_ARHGAP1	11	ZNF408	79797	46678944	46684037	ARHGAP1	392	46655206	46678696	248	28832	46655206	46684037
96060217	SLC39A13_LOC729949	11	SLC39A13	91252	47386758	47394623	LOC729949	729949	47386277	47386960	-202	8347	47386277	47394623
96060218	NDUFS3_KBTBD4	11	NDUFS3	4722	47557208	47562690	KBTBD4	55709	47550326	47557101	107	12365	47550326	47562690
96060219	LOC646774_LOC653698	11	LOC646774	646774	49412628	49554668	LOC653698	653698	49410689	49412775	-147	143980	49410689	49554668
96060220	LOC730035_LOC387770	11	LOC730035	730035	49852113	49854942	LOC387770	387770	49822087	49852022	91	32856	49822087	49854942
96060221	LOC646813_LOC441601	11	LOC646813	646813	50214206	50338067	LOC441601	441601	50195575	50214199	7	142493	50195575	50338067
96060222	TXNDC14_MED19	11	TXNDC14	51075	57236618	57265020	MED19	219541	57227762	57236249	369	37259	57227762	57265020
96060223	DAK_DDB1	11	DAK	26007	60857230	60872807	DDB1	1642	60823499	60857125	105	49309	60823499	60872807
96060224	TMEM138_CYBASC3	11	TMEM138	51524	60886432	60893254	CYBASC3	220002	60872853	60886305	127	20402	60872853	60893254
96060225	C11orf79_FLJ12529	11	C11orf79	54949	60954173	60970805	FLJ12529	79869	60926777	60953849	324	44029	60926777	60970805
96060226	FEN1_C11orf10	11	FEN1	2237	61316726	61321286	C11orf10	746	61313181	61316661	65	8106	61313181	61321286
96060227	FEN1_MIRN611	11	FEN1	2237	61316726	61321286	MIRN611	693196	61316542	61316608	118	4745	61316542	61321286
96060228	LOC399900_FTH1	11	LOC399900	399900	61491842	61493538	FTH1	2495	61488333	61491708	134	5206	61488333	61493538
96060229	GNG3_BSCL2	11	GNG3	2785	62231706	62233249	BSCL2	26580	62214323	62231395	311	18927	62214323	62233249
96060230	SLC3A2_SNORD27	11	SLC3A2	6520	62380094	62412929	SNORD27	9301	62379060	62379131	963	33870	62379060	62412929
96060231	SLC3A2_SNORD26	11	SLC3A2	6520	62380094	62412929	SNORD26	9302	62379340	62379414	680	33590	62379340	62412929
96060232	SLC3A2_SNORD25	11	SLC3A2	6520	62380094	62412929	SNORD25	9303	62379613	62379679	415	33317	62379613	62412929
96060233	LOC644472_LOC728845	11	LOC644472	644472	63292778	63293870	LOC728845	728845	63291392	63292689	89	2479	63291392	63293870
96060234	NUDT22_TRPT1	11	NUDT22	84304	63750338	63754064	TRPT1	83707	63747847	63750257	81	6218	63747847	63754064
96060235	PRDX5_HSPC152	11	PRDX5	25824	63842145	63845859	HSPC152	51504	63840739	63841609	536	5121	63840739	63845859
96060236	ZFPL1_CDCA5	11	ZFPL1	7542	64608270	64612450	CDCA5	113130	64601503	64608100	170	10948	64601503	64612450
96060237	MRPL49_FAU	11	MRPL49	740	64646304	64651417	FAU	2197	64644678	64646236	68	6740	64644678	64651417
96060238	CAPN1_LOC728975	11	CAPN1	823	64705919	64736052	LOC728975	728975	64703918	64705926	-7	32135	64703918	64736052
96060239	DRAP1_C11orf68	11	DRAP1	10589	65443304	65445607	C11orf68	83638	65440857	65443107	197	4751	65440857	65445607
96060240	BANF1_EIF1AD	11	BANF1	8815	65526126	65528193	EIF1AD	84285	65520593	65526154	-28	7601	65520593	65528193
96060241	ACTN3_ZDHHC24	11	ACTN3	89	66070967	66087373	ZDHHC24	254359	66063311	66070247	720	24063	66063311	66087373
96060242	CCS_CCDC87	11	CCS	9973	66117266	66130066	CCDC87	55231	66114227	66117110	156	15840	66114227	66130066
96060243	NDUFV1_C11orf72	11	NDUFV1	4723	67130983	67136582	C11orf72	283135	67126927	67130753	230	9656	67126927	67136582
96060244	IGHMBP2_MRPL21	11	IGHMBP2	3508	68427948	68464635	MRPL21	219927	68415322	68427879	69	49314	68415322	68464635
96060245	LRRC51_NUMA1	11	LRRC51	220074	71469553	71485589	NUMA1	4926	71391559	71469221	332	94031	71391559	71485589
96060246	PAAF1_CHCHD8	11	PAAF1	80227	73265681	73316427	CHCHD8	51287	73261360	73265538	143	55068	73261360	73316427
96060247	PPME1_C2CD3	11	PPME1	51400	73560016	73643396	C2CD3	26005	73423188	73559526	490	220209	73423188	73643396
96060248	MGC12965_LOC387787	11	MGC12965	374408	73882133	73886935	LOC387787	387787	73879846	73882615	-482	7090	73879846	73886935
96060249	RNF169_LOC440055	11	RNF169	254225	74137053	74232094	LOC440055	440055	74134347	74137333	-280	97748	74134347	74232094
96060250	SPCS2_XRRA1	11	SPCS2	9789	74337981	74366427	XRRA1	143570	74227185	74337873	108	139243	74227185	74366427
96060251	C11orf67_RSF1	11	C11orf67	28971	77209856	77261046	RSF1	51773	77054922	77209528	328	206125	77054922	77261046
96060252	USP35_KCTD21	11	USP35	57558	77577604	77603405	KCTD21	283219	77559943	77577312	292	43463	77559943	77603405
96060253	C11orf54_JOSD3	11	C11orf54	28970	93114441	93135895	JOSD3	79101	93103016	93114308	133	32880	93103016	93135895
96060254	ANKRD49_MRE11A	11	ANKRD49	54851	93866801	93872392	MRE11A	4361	93790114	93866688	113	82279	93790114	93872392
96060255	JMJD2D_CWC15	11	JMJD2D	55693	94346493	94372326	CWC15	51503	94335933	94346364	129	36394	94335933	94372326
96060256	CEP57_FAM76B	11	CEP57	9702	95163290	95205502	FAM76B	143684	95141765	95162429	861	63738	95141765	95205502
96060257	JRKL_CCDC82	11	JRKL	8690	95763462	95766375	CCDC82	79780	95725590	95762709	753	40786	95725590	95766375
96060258	LOC727869_TMEM123	11	LOC727869	727869	101828465	101837979	TMEM123	114908	101772273	101828780	-315	65707	101772273	101837979
96060259	AASDHPPT_KBTBD3	11	AASDHPPT	60496	105453502	105474629	KBTBD3	143879	105427035	105453396	106	47595	105427035	105474629
96060260	ATM_NPAT	11	ATM	472	107598769	107745036	NPAT	4863	107533327	107598507	262	211710	107533327	107745036
96060261	ZC3H12C_LOC728579	11	ZC3H12C	85463	109469330	109547774	LOC728579	728579	109468401	109469129	201	79374	109468401	109547774
96060262	MIRN34B_BTG4	11	MIRN34B	407041	110888872	110888955	BTG4	54766	110843465	110888274	598	45491	110843465	110888955
96060263	SDHD_TIMM8B	11	SDHD	6392	111462832	111471727	TIMM8B	26521	111461079	111462669	163	10649	111461079	111471727
96060264	RBM7_C11orf71	11	RBM7	10179	113776594	113784845	C11orf71	54494	113775003	113776443	151	9843	113775003	113784845
96060265	LOC653303_KIAA0999	11	LOC653303	653303	116474474	116514793	KIAA0999	23387	116219328	116474203	271	295466	116219328	116514793
96060266	RNF214_PCSK7	11	RNF214	257160	116608620	116661264	PCSK7	9159	116580998	116608021	599	80267	116580998	116661264
96060267	CEP164_LOC728958	11	CEP164	22897	116703781	116789193	LOC728958	728958	116691814	116704207	-426	97380	116691814	116789193
96060268	LOC728982_SCN4B	11	LOC728982	728982	117528636	117529139	SCN4B	6330	117509302	117528747	-111	19838	117509302	117529139
96060269	TRAPPC4_RPS25	11	TRAPPC4	51399	118394451	118399592	RPS25	6230	118391632	118394267	184	7961	118391632	118399592
96060270	FLJ45300_KRT8P7	11	FLJ45300	399957	118984345	119035204	KRT8P7	729131	118978782	118984278	67	56423	118978782	119035204
96060271	SPA17_SIAE	11	SPA17	53340	124048950	124069900	SIAE	54414	124010903	124048927	23	58998	124010903	124069900
96060272	FOXRED1_SRPR	11	FOXRED1	55572	125644265	125653237	SRPR	6734	125638043	125643960	305	15195	125638043	125653237
96060273	C11orf37_PRDM10	11	C11orf37	440072	129377729	129380591	PRDM10	56980	129274811	129377940	-211	105781	129274811	129380591
96060274	C11orf37_LOC729733	11	C11orf37	440072	129377729	129380591	LOC729733	729733	129376889	129377730	-1	3703	129376889	129380591
96060275	FLJ34521_ZBTB44	11	FLJ34521	646383	129689629	129778343	ZBTB44	29068	129601786	129689717	-88	176558	129601786	129778343
96060276	VPS26B_NCAPD3	11	VPS26B	112936	133599771	133622896	NCAPD3	23310	133527547	133599636	135	95350	133527547	133622896
96060277	VPS26B_LOC646578	11	VPS26B	112936	133599771	133622896	LOC646578	646578	133599445	133600137	-366	23452	133599445	133622896
96060278	ACAD8_THYN1	11	ACAD8	27034	133628617	133640959	THYN1	29087	133623383	133628470	147	17577	133623383	133640959
96060279	GLB1L3_LOC729860	11	GLB1L3	112937	133652266	133694667	LOC729860	729860	133649992	133652239	27	44676	133649992	133694667
96060280	LOC729305_LOC729893	11	LOC729305	729305	134110664	134111636	LOC729893	729893	134110124	134110498	166	1513	134110124	134111636
96060281	FKBP4_LOC728147	12	FKBP4	2288	2774414	2783385	LOC728147	728147	2771996	2774305	109	11390	2771996	2783385
96060282	C12orf32_FOXM1	12	C12orf32	83695	2856650	2868887	FOXM1	2305	2837110	2856564	86	31778	2837110	2868887
96060283	C12orf32_LOC728172	12	C12orf32	83695	2856650	2868887	LOC728172	728172	2856560	2857062	-412	12328	2856560	2868887
96060284	RAD51AP1_C12orf4	12	RAD51AP1	10635	4518317	4539475	C12orf4	57102	4467162	4517898	419	72314	4467162	4539475
96060285	NCAPD2_MRPL51	12	NCAPD2	9918	6473561	6511075	MRPL51	51258	6471577	6472718	843	39499	6471577	6511075
96060286	USP5_CDCA3	12	USP5	8078	6831299	6846054	CDCA3	83461	6828253	6830686	613	17802	6828253	6846054
96060287	EMG1_PHB2	12	EMG1	10436	6950254	6955400	PHB2	11331	6944778	6950152	102	10623	6944778	6955400
96060288	NANOGP1_SLC2A14	12	NANOGP1	404635	7916801	7942933	SLC2A14	144195	7857664	7916762	39	85270	7857664	7942933
96060289	LOC643856_FAM90A1	12	LOC643856	643856	8271518	8275632	FAM90A1	55138	8265123	8271464	54	10510	8265123	8275632
96060290	CREBL2_LOC644467	12	CREBL2	1389	12656098	12689308	LOC644467	644467	12612402	12655131	967	76907	12612402	12689308
96060291	C12orf60_WBP11	12	C12orf60	144608	14847773	14868055	WBP11	51729	14830679	14847668	105	37377	14830679	14868055
96060292	CAPZA3_PLCZ1	12	CAPZA3	93661	18782312	18783389	PLCZ1	89869	18727383	18782185	127	56007	18727383	18783389
96060293	GOLT1B_RECQL	12	GOLT1B	51026	21546067	21562357	RECQL	5965	21513965	21545796	271	48393	21513965	21562357
96060294	LYRM5_CASC1	12	LYRM5	144363	25239483	25249207	CASC1	55259	25152488	25239361	122	96720	25152488	25249207
96060295	SSPN_LOC729204	12	SSPN	8082	26239789	26277155	LOC729204	729204	26169355	26239757	32	107801	26169355	26277155
96060296	FGFR1OP2_C12orf11	12	FGFR1OP2	26127	26982583	27010129	C12orf11	55726	26949385	26982186	397	60745	26949385	27010129
96060297	LOC645485_CAPRIN2	12	LOC645485	645485	30798622	30824940	CAPRIN2	65981	30753753	30798715	-93	71188	30753753	30824940
96060298	BICD1_LOC729457	12	BICD1	636	32151452	32422408	LOC729457	729457	32150334	32151164	288	272075	32150334	32422408
96060299	PPHLN1_ZCRB1	12	PPHLN1	51535	41006214	41128689	ZCRB1	85437	40992155	41006199	15	136535	40992155	41128689
96060300	IRAK4_PUS7L	12	IRAK4	51135	42439047	42468166	PUS7L	83448	42408682	42438856	191	59485	42408682	42468166
96060301	TMEM16F_PLEKHA9	12	TMEM16F	196527	43896170	44112399	PLEKHA9	51054	43853114	43896056	114	259286	43853114	44112399
96060302	LOC400036_LOC643878	12	LOC400036	400036	51410476	51413060	LOC643878	643878	51409556	51410394	82	3505	51409556	51413060
96060303	ZNF740_CSAD	12	ZNF740	283337	51860799	52116626	CSAD	51380	51837714	51860647	152	278913	51837714	52116626
96060304	HNRNPA1_CBX5	12	HNRNPA1	3178	52960755	52965297	CBX5	23468	52921677	52960151	604	43621	52921677	52965297
96060305	LOC440104_DNAJC14	12	LOC440104	440104	54509658	54516309	DNAJC14	85406	54501011	54509603	55	15299	54501011	54516309
96060306	CDK2_SILV	12	CDK2	1017	54646826	54652835	SILV	6490	54634156	54646093	733	18680	54634156	54652835
96060307	MARS_ARHGAP9	12	MARS	4141	56168118	56196700	ARHGAP9	64333	56152314	56168864	-746	44387	56152314	56196700
96060308	FAM119B_METTL1	12	FAM119B	25895	56452650	56462591	METTL1	4234	56448521	56452522	128	14071	56448521	56462591
96060309	MIRNLET7I_C12orf61	12	MIRNLET7I	406891	61283732	61283815	C12orf61	283416	61281798	61283481	251	2018	61281798	61283815
96060310	XPOT_LOC650340	12	XPOT	11260	63084500	63128731	LOC650340	650340	63084306	63085091	-591	44426	63084306	63128731
96060311	THAP2_CCDC131	12	THAP2	83591	70344051	70360686	CCDC131	196441	70289646	70344016	35	71041	70289646	70360686
96060312	TRHDE_LOC283392	12	TRHDE	29953	70952730	71345689	LOC283392	283392	70952053	70952482	248	393637	70952053	71345689
96060313	GLIPR1L2_CAPS2	12	GLIPR1L2	144321	74071156	74104087	CAPS2	84698	73957276	74070969	187	146812	73957276	74104087
96060314	LOC727777_CSRP2	12	LOC727777	727777	75796285	75797364	CSRP2	1466	75776627	75796930	-645	20738	75776627	75797364
96060315	C12orf26_CCDC59	12	C12orf26	84190	81276455	81397076	CCDC59	29080	81270749	81276303	152	126328	81270749	81397076
96060316	LRRIQ1_TSPAN19	12	LRRIQ1	84125	83954230	84042767	TSPAN19	144448	83932225	83954166	64	110543	83932225	84042767
96060317	TMTC3_CEP290	12	TMTC3	160418	87060232	87115591	CEP290	80184	86966925	87060124	108	148667	86966925	87115591
96060318	NUDT4_LOC643339	12	NUDT4	11163	92295833	92324182	LOC643339	643339	91921665	92295637	196	402518	91921665	92324182
96060319	AMDHD1_CCDC38	12	AMDHD1	144193	94861202	94886500	CCDC38	120935	94784958	94860559	643	101543	94784958	94886500
96060320	APAF1_IKIP	12	APAF1	317	97563209	97653342	IKIP	121457	97531313	97562720	489	122030	97531313	97653342
96060321	SCYL2_DEPDC4	12	SCYL2	55681	99185680	99258048	DEPDC4	120863	99170172	99184988	692	87877	99170172	99258048
96060322	LOC728593_NFYB	12	LOC728593	728593	103055683	103056335	NFYB	4801	103034988	103056170	-487	21348	103034988	103056335
96060323	TCP11L2_LOC728680	12	TCP11L2	255394	105220711	105264923	LOC728680	728680	105166087	105220961	-250	98837	105166087	105264923
96060324	UBE3B_KCTD10	12	UBE3B	89910	108399822	108458890	KCTD10	83892	108370843	108399538	284	88048	108370843	108458890
96060325	MVK_MMAB	12	MVK	4598	108496000	108519450	MMAB	326625	108477638	108495685	315	41813	108477638	108519450
96060326	C12orf24_ATPBD1C	12	C12orf24	29902	109390648	109412573	ATPBD1C	51184	109374674	109390447	201	37900	109374674	109412573
96060327	RAD9B_VPS29	12	RAD9B	144715	109424483	109454274	VPS29	51699	109413713	109424299	184	40562	109413713	109454274
96060328	LOC642580_FAM109A	12	LOC642580	642580	110291475	110319286	FAM109A	144717	110282866	110291209	266	36421	110282866	110319286
96060329	ACAD10_BRAP	12	ACAD10	80724	110608285	110679284	BRAP	8315	110566275	110608122	163	113010	110566275	110679284
96060330	MAPKAPK5_C12orf47	12	MAPKAPK5	8550	110764662	110815611	C12orf47	51275	110761956	110765089	-427	53656	110761956	110815611
96060331	ERP29_TMEM116	12	ERP29	10961	110935535	110945407	TMEM116	89894	110853486	110935318	217	91922	110853486	110945407
96060332	C12orf52_DDX54	12	C12orf52	84934	112107938	112114502	DDX54	79039	112079361	112107667	271	35142	112079361	112114502
96060333	TPCN1_IQCD	12	TPCN1	53373	112143652	112218317	IQCD	115811	112117629	112143263	389	100689	112117629	112218317
96060334	LOC255480_TBX5	12	LOC255480	255480	113330393	113332412	TBX5	6910	113276118	113330630	-237	56295	113276118	113332412
96060335	TMEM118_C12orf49	12	TMEM118	84900	115660526	115775129	C12orf49	79794	115637979	115660226	300	137151	115637979	115775129
96060336	LOC728363_TAOK3	12	LOC728363	728363	117294521	117295201	TAOK3	51347	117071989	117294934	-413	223213	117071989	117295201
96060337	GATC_TRIAP1	12	GATC	283459	119368667	119382145	TRIAP1	51499	119366147	119368598	69	15999	119366147	119382145
96060338	DYNLL1_SFRS9	12	DYNLL1	8655	119392043	119420681	SFRS9	8683	119383854	119391941	102	36828	119383854	119420681
96060339	LOC390363_UNQ1887	12	LOC390363	390363	119826639	119837312	UNQ1887	121665	119685418	119826534	105	151895	119685418	119837312
96060340	LOC728569_CLIP1	12	LOC728569	728569	121472222	121473785	CLIP1	6249	121321934	121473069	-847	151852	121321934	121473785
96060341	KNTC1_RSRC2	12	KNTC1	9735	121577762	121676900	RSRC2	65117	121555226	121577500	262	121675	121555226	121676900
96060342	OGFOD2_ABCB9	12	OGFOD2	79676	122025307	122030541	ABCB9	23457	121979492	122025705	-398	51050	121979492	122030541
96060343	GTF2H3_EIF2B1	12	GTF2H3	2967	122684334	122711287	EIF2B1	1967	122671523	122684200	134	39765	122671523	122711287
96060344	ZNF664_CCDC92	12	ZNF664	144348	123023623	123065922	CCDC92	80212	122986908	123023116	507	79015	122986908	123065922
96060345	FZD10_FLJ31485	12	FZD10	11211	129212985	129216238	FLJ31485	440119	129206232	129212873	112	10007	129206232	129216238
96060346	NOC4L_DDX51	12	NOC4L	79050	131194946	131202939	DDX51	317781	131188981	131194806	140	13959	131188981	131202939
96060347	PXMP2_POLE	12	PXMP2	5827	131774265	131791650	POLE	5426	131710421	131774018	247	81230	131710421	131791650
96060348	LOC400099_ZMYM5	13	LOC400099	400099	19335145	19337190	ZMYM5	9205	19309593	19335773	-628	27598	19309593	19337190
96060349	IL17D_LOC729680	13	IL17D	53342	20175482	20195237	LOC729680	729680	20174264	20175998	-516	20974	20174264	20195237
96060350	MRP63_C13orf3	13	MRP63	78988	20648372	20651223	C13orf3	221150	20625734	20648710	-338	25490	20625734	20651223
96060351	PCOTH_MIPEP	13	PCOTH	542767	23361028	23364242	MIPEP	4285	23202328	23361533	-505	161915	23202328	23364242
96060352	NUPL1_LOC646482	13	NUPL1	9818	24773666	24814561	LOC646482	646482	24772262	24773935	-269	42300	24772262	24814561
96060353	LOC646496_TMEM46	13	LOC646496	646496	25523697	25524338	TMEM46	387914	25516735	25523198	499	7604	25516735	25524338
96060354	WASF3_LOC651386	13	WASF3	10810	26029840	26161082	LOC651386	651386	26029690	26030640	-800	131393	26029690	26161082
96060355	LOC646871_SPG20	13	LOC646871	646871	35817950	35841872	SPG20	23111	35773775	35818453	-503	68098	35773775	35841872
96060356	NHLRC3_C13orf23	13	NHLRC3	387921	38510455	38522246	C13orf23	80209	38482002	38510186	269	40245	38482002	38522246
96060357	AKAP11_LOC647031	13	AKAP11	11215	41744289	41795402	LOC647031	647031	41743848	41744531	-242	51555	41743848	41795402
96060358	C13orf31_CCDC122	13	C13orf31	144811	43351969	43364438	CCDC122	160857	43326230	43351827	142	38209	43326230	43364438
96060359	KIAA1704_NUFIP1	13	KIAA1704	55425	44461687	44500405	NUFIP1	26747	44411384	44461571	116	89022	44411384	44500405
96060360	ALG11_ATP7B	13	ALG11	440138	51484551	51501781	ATP7B	540	51404806	51483631	920	96976	51404806	51501781
96060361	LOC730236_PCDH9	13	LOC730236	730236	66702716	66704187	PCDH9	5101	65774967	66702464	252	929221	65774967	66704187
96060362	C13orf34_RP11-11C5.2	13	C13orf34	79866	72200043	72228329	RP11-11C5.2	440145	72180496	72200002	41	47834	72180496	72228329
96060363	PIBF1_DIS3	13	PIBF1	10464	72254231	72488593	DIS3	22894	72227541	72254007	224	261053	72227541	72488593
96060364	UBAC2_LOC728213	13	UBAC2	337867	98651164	98836682	LOC728213	728213	98647769	98651016	148	188914	98647769	98836682
96060365	BIVM_KDELC1	13	BIVM	54841	102249400	102291882	KDELC1	79070	102234632	102249358	42	57251	102234632	102291882
96060366	LOC728767_IRS2	13	LOC728767	728767	109236622	109237346	IRS2	8660	109204185	109236915	-293	33162	109204185	109237346
96060367	COL4A2_COL4A1	13	COL4A2	1284	109757632	109963375	COL4A1	1282	109599311	109757459	173	364065	109599311	109963375
96060368	COL4A2_LOC728814	13	COL4A2	1284	109757632	109963375	LOC728814	728814	109757465	109758173	-541	205911	109757465	109963375
96060369	SOX1_LOC729106	13	SOX1	6656	111769914	111774021	LOC729106	729106	111769151	111769843	71	4871	111769151	111774021
96060370	CUL4A_PCID2	13	CUL4A	8451	112911087	112967393	PCID2	55795	112879927	112910984	103	87467	112879927	112967393
96060371	TMCO3_DCUN1D2	13	TMCO3	55002	113193311	113252508	DCUN1D2	55208	113158135	113193024	287	94374	113158135	113252508
96060372	PARP2_RPPH1	14	PARP2	10038	19881639	19895903	RPPH1	85495	19881070	19881410	229	14834	19881070	19895903
96060373	APEX1_OSGEP	14	APEX1	328	19993130	19995766	OSGEP	55644	19985056	19993038	92	10711	19985056	19995766
96060374	LOC728353_SUPT16H	14	LOC728353	728353	20922092	20922922	SUPT16H	11198	20889475	20922265	-173	33448	20889475	20922922
96060375	TOX4_RAB2B	14	TOX4	9878	21015175	21037159	RAB2B	84932	20997023	21014961	214	40137	20997023	21037159
96060376	C14orf119_ACIN1	14	C14orf119	55017	22634628	22639505	ACIN1	22985	22597616	22634663	-35	41890	22597616	22639505
96060377	LOC643759_EFS	14	LOC643759	643759	22904243	22905444	EFS	10278	22895451	22904682	-439	9994	22895451	22905444
96060378	WDR23_NRL	14	WDR23	80344	23653861	23664291	NRL	4901	23619216	23654063	-202	45076	23619216	23664291
96060379	RNF31_PSME2	14	RNF31	55072	23686546	23699706	PSME2	5721	23682414	23685695	851	17293	23682414	23699706
96060380	GMPR2_NEDD8	14	GMPR2	51292	23771488	23778288	NEDD8	4738	23755912	23771412	76	22377	23755912	23778288
96060381	C14orf21_DHRS1	14	C14orf21	161424	23838938	23844214	DHRS1	115817	23829646	23838506	432	14569	23829646	23844214
96060382	KIAA0323_CBLN3	14	KIAA0323	23351	23969016	23980380	CBLN3	643866	23965588	23968571	445	14793	23965588	23980380
96060383	AP4S1_STRN3	14	AP4S1	11154	30564644	30624759	STRN3	29966	30432761	30565340	-696	191999	30432761	30624759
96060384	KIAA0391_PPP2R3C	14	KIAA0391	9692	34661527	34813022	PPP2R3C	55012	34624429	34661270	257	188594	34624429	34813022
96060385	C14orf28_LOC401772	14	C14orf28	122525	44436257	44446210	LOC401772	401772	44427508	44436361	-104	18703	44427508	44446210
96060386	C14orf28_LOC729253	14	C14orf28	122525	44436257	44446210	LOC729253	729253	44436411	44437229	-972	9954	44436257	44446210
96060387	KIAA0423_KLHL28	14	KIAA0423	23116	44501166	44613384	KLHL28	54813	44467771	44500900	266	145614	44467771	44613384
96060388	FANCM_FKBP3	14	FANCM	57697	44674886	44739840	FKBP3	2287	44654859	44674272	614	84982	44654859	44739840
96060389	RN7SL1_RPS29	14	RN7SL1	6029	49123048	49123346	RPS29	6235	49113789	49122844	204	9558	49113789	49123346
96060390	MGAT2_RPL36AL	14	MGAT2	4247	49157239	49159949	RPL36AL	6166	49155156	49157099	140	4794	49155156	49159949
96060391	ATP5S_L2HGDH	14	ATP5S	27109	49848797	49862418	L2HGDH	79944	49782933	49848697	100	79486	49782933	49862418
96060392	FRMD6_C14orf82	14	FRMD6	122786	51188378	51266923	C14orf82	145438	51185984	51188509	-131	80940	51185984	51266923
96060393	GPR137C_TXNDC16	14	GPR137C	283554	52088593	52174186	TXNDC16	57544	51967059	52088963	-370	207128	51967059	52174186
96060394	SOCS4_WDHD1	14	SOCS4	122809	54563594	54585960	WDHD1	11169	54476692	54563557	37	109269	54476692	54585960
96060395	C14orf108_EXOC5	14	C14orf108	55745	56805380	56826545	EXOC5	10640	56738947	56805370	10	87599	56738947	56826545
96060396	KIAA0586_TIMM9	14	KIAA0586	9786	57963907	58084596	TIMM9	26520	57945123	57963985	-78	139474	57945123	58084596
96060397	C14orf100_C14orf149	14	C14orf100	51528	59019828	59041186	C14orf149	112849	59009159	59020826	-998	32028	59009159	59041186
96060398	SLC38A6_TRMT5	14	SLC38A6	145389	60517633	60588929	TRMT5	57570	60507922	60517528	105	81008	60507922	60588929
96060399	MTHFD1_LOC441687	14	MTHFD1	4522	63924846	63996474	LOC441687	441687	63875324	63924628	218	121151	63875324	63996474
96060400	ZBTB1_ZBTB25	14	ZBTB1	22890	64041174	64070161	ZBTB25	7597	64023308	64040307	867	46854	64023308	64070161
96060401	EIF2S1_ATP6V1D	14	EIF2S1	1965	66896787	66922986	ATP6V1D	51382	66874342	66896344	443	48645	66874342	66922986
96060402	SLC39A9_ERH	14	SLC39A9	55334	68935704	68997021	ERH	2079	68916598	68934774	930	80424	68916598	68997021
96060403	WDR21A_LOC729953	14	WDR21A	26094	72462838	72496110	LOC729953	729953	72462913	72463644	-806	33273	72462838	72496110
96060404	COQ6_C14orf44	14	COQ6	51004	73486396	73499568	C14orf44	145483	73470458	73486588	-192	29111	73470458	73499568
96060405	LIN52_ALDH6A1	14	LIN52	91750	73621252	73735491	ALDH6A1	4329	73596622	73620949	303	138870	73596622	73735491
96060406	ISCA2_NPC2	14	ISCA2	122961	74030221	74031923	NPC2	10577	74016396	74029837	384	15528	74016396	74031923
96060407	FCF1_KIAA0317	14	FCF1	51077	74249603	74273147	KIAA0317	9870	74197708	74249560	43	75440	74197708	74273147
96060408	TTLL5_C14orf1	14	TTLL5	23093	75197374	75491175	C14orf1	11161	75185884	75196912	462	305292	75185884	75491175
96060409	GSTZ1_POMT2	14	GSTZ1	2954	76857107	76867693	POMT2	29954	76811052	76856970	137	56642	76811052	76867693
96060410	C14orf174_TMED8	14	C14orf174	161394	76913515	76927340	TMED8	283578	76877867	76913149	366	49474	76877867	76927340
96060411	AHSA1_C14orf133	14	AHSA1	10598	76994155	77005568	C14orf133	63894	76962771	76993657	498	42798	76962771	77005568
96060412	C14orf156_ALKBH1	14	C14orf156	81892	77244188	77253694	ALKBH1	8846	77208502	77244109	79	45193	77208502	77253694
96060413	C14orf178_SNW1	14	C14orf178	283579	77296646	77305838	SNW1	22938	77253695	77297250	-604	52144	77253695	77305838
96060414	KCNK13_LOC730137	14	KCNK13	56659	89597861	89721948	LOC730137	730137	89596407	89597369	492	125542	89596407	89721948
96060415	CPSF2_NDUFB1	14	CPSF2	53981	91658082	91700296	NDUFB1	4707	91652220	91657906	176	48077	91652220	91700296
96060416	C14orf130_C14orf142	14	C14orf130	55148	92743170	92765314	C14orf142	84520	92738990	92743192	-22	26325	92738990	92765314
96060417	KIAA1409_BTBD7	14	KIAA1409	57578	92869318	93243442	BTBD7	55727	92773649	92869138	180	469794	92773649	93243442
96060418	FAM14B_DDX24	14	FAM14B	122509	93617392	93638808	DDX24	57062	93587021	93617311	81	51788	93587021	93638808
96060419	GLRX5_C14orf62	14	GLRX5	51218	95071076	95080808	C14orf62	317786	95068292	95070962	114	12517	95068292	95080808
96060420	PAPOLA_LOC730202	14	PAPOLA	10914	96038473	96103201	LOC730202	730202	96036910	96038410	63	66292	96036910	96103201
96060421	CCNK_SETD3	14	CCNK	8812	99017492	99047605	SETD3	84193	98933836	99016979	513	113770	98933836	99047605
96060422	CCNK_LOC730228	14	CCNK	8812	99017492	99047605	LOC730228	730228	99016389	99017417	75	31217	99016389	99047605
96060423	WDR25_WARS	14	WDR25	79446	99912703	100066393	WARS	7453	99869878	99912433	270	196516	99869878	100066393
96060424	MIRN432_RTL1	14	MIRN432	574451	100420572	100420665	RTL1	388015	100416802	100420878	-306	4077	100416802	100420878
96060425	MIRN136_RTL1	14	MIRN136	406927	100420791	100420872	RTL1	388015	100416802	100420878	-87	4077	100416802	100420878
96060426	MIRN376C_LOC730237	14	MIRN376C	442913	100575779	100575844	LOC730237	730237	100574256	100576070	-291	1815	100574256	100576070
96060427	MIRN376A2_LOC730237	14	MIRN376A2	664615	100576158	100576237	LOC730237	730237	100574256	100576070	88	1982	100574256	100576237
96060428	MIRN654_LOC730237	14	MIRN654	724024	100576308	100576388	LOC730237	730237	100574256	100576070	238	2133	100574256	100576388
96060429	MIRN376B_LOC730237	14	MIRN376B	574435	100576525	100576624	LOC730237	730237	100574256	100576070	455	2369	100574256	100576624
96060430	MIRN376A1_LOC730237	14	MIRN376A1	494325	100576871	100576938	LOC730237	730237	100574256	100576070	801	2683	100574256	100576938
96060431	WDR20_HSP90AA1	14	WDR20	91833	101675965	101759763	HSP90AA1	3320	101617139	101675776	189	142625	101617139	101759763
96060432	KIAA0329_CINP	14	KIAA0329	9895	101899131	102038570	CINP	51550	101884372	101899006	125	154199	101884372	102038570
96060433	KIAA0329_LOC730247	14	KIAA0329	9895	101899131	102038570	LOC730247	730247	101899049	101899522	-391	139522	101899049	102038570
96060434	LOC730251_LOC730250	14	LOC730251	730251	102093431	102128736	LOC730250	730250	102090986	102092571	860	37751	102090986	102128736
96060435	C14orf153_BAG5	14	C14orf153	84334	103099084	103128277	BAG5	9529	103092642	103098904	180	35636	103092642	103128277
96060436	ZFYVE21_XRCC3	14	ZFYVE21	79038	103251898	103269752	XRCC3	7517	103233707	103251549	349	36046	103233707	103269752
96060437	LOC646139_LOC283755	15	LOC646139	646139	18971224	18999138	LOC283755	283755	18848558	18971443	-219	150581	18848558	18999138
96060438	LOC441737_HERC2	15	LOC441737	441737	26240665	26268619	HERC2	8924	26029781	26240890	-225	238839	26029781	26268619
96060439	LOC727808_TJP1	15	LOC727808	727808	27902116	27903594	TJP1	7082	27779648	27901998	118	123947	27779648	27903594
96060440	KLF13_LOC643950	15	KLF13	51621	29406375	29457394	LOC643950	643950	29405066	29405972	403	52329	29405066	29457394
96060441	PGBD4_C15orf24	15	PGBD4	161779	32181566	32185933	C15orf24	56851	32163515	32181345	221	22419	32163515	32185933
96060442	SPRED1_LOC644701	15	SPRED1	161742	36331808	36433533	LOC644701	644701	36331712	36332650	-842	101822	36331712	36433533
96060443	RAD51_LOC729029	15	RAD51	5888	38774661	38811646	LOC729029	729029	38773223	38775302	-641	38424	38773223	38811646
96060444	ZFYVE19_DNAJC17	15	ZFYVE19	84936	38886724	38894059	DNAJC17	55192	38847363	38886947	-223	46697	38847363	38894059
96060445	LOC644949_INOC1	15	LOC644949	644949	39195387	39197432	INOC1	54617	39058370	39195632	-245	139063	39058370	39197432
96060446	CHP_EXDL1	15	CHP	11261	39310729	39361377	EXDL1	161829	39262218	39310187	542	99160	39262218	39361377
96060447	NUSAP1_OIP5	15	NUSAP1	51203	39412361	39460538	OIP5	11339	39388758	39412111	250	71781	39388758	39460538
96060448	GANC_TMEM87A	15	GANC	2595	40353658	40433156	TMEM87A	25963	40290026	40352923	735	143131	40290026	40433156
96060449	CEP27_LRRC57	15	CEP27	55142	40628345	40647334	LRRC57	255252	40622014	40628292	53	25321	40622014	40647334
96060450	ADAL_LCMT2	15	ADAL	161823	41410217	41428902	LCMT2	9836	41407266	41410183	34	21637	41407266	41428902
96060451	PDIA3_CATSPER2P1	15	PDIA3	2923	41825882	41852096	CATSPER2P1	440278	41815424	41825788	94	36673	41815424	41852096
96060452	HYPK_SERINC4	15	HYPK	25764	41879913	41882079	SERINC4	619189	41874457	41879547	366	7623	41874457	41882079
96060453	EIF3J_LOC645212	15	EIF3J	8669	42616558	42642293	LOC645212	645212	42615053	42616582	-24	27241	42615053	42642293
96060454	B2M_PATL2	15	B2M	567	42790977	42797649	PATL2	197135	42745222	42791008	-31	52428	42745222	42797649
96060455	DUOXA2_DUOX2	15	DUOXA2	405753	43193964	43197596	DUOX2	50506	43172144	43193651	313	25453	43172144	43197596
96060456	DUOX1_DUOXA1	15	DUOX1	53905	43209484	43245066	DUOXA1	90527	43196977	43209349	135	48090	43196977	43245066
96060457	GALK2_COPS2	15	GALK2	2585	47235268	47409294	COPS2	9318	47206834	47235077	191	202461	47206834	47409294
96060458	DTWD1_C15orf33	15	DTWD1	56986	47700575	47723154	C15orf33	196951	47407886	47700407	168	315269	47407886	47723154
96060459	LOC645486_GABPB2	15	LOC645486	645486	48434904	48498182	GABPB2	2553	48356681	48434687	217	141502	48356681	48498182
96060460	TCF12_LOC145783	15	TCF12	6938	54998125	55368008	LOC145783	145783	54996214	54997983	142	371795	54996214	55368008
96060461	LOC646363_DENND4A	15	LOC646363	646363	63870814	63871648	DENND4A	10260	63740596	63871640	-826	131053	63740596	63871648
96060462	MAP2K1_LOC654350	15	MAP2K1	5604	64466679	64570936	LOC654350	654350	64458631	64466174	505	112306	64458631	64570936
96060463	ZWILCH_RPL4	15	ZWILCH	55055	64584485	64628526	RPL4	6124	64578707	64584238	247	49820	64578707	64628526
96060464	MAP2K5_LOC729821	15	MAP2K5	5607	65622075	65886506	LOC729821	729821	65621824	65622600	-525	264683	65621824	65886506
96060465	LRRC49_THAP10	15	LRRC49	54839	68972041	69129490	THAP10	56906	68960735	68971807	234	168756	68960735	69129490
96060466	SENP8_MYO9A	15	SENP8	123228	70197808	70220358	MYO9A	4649	69905405	70197245	563	314954	69905405	70220358
96060467	C15orf34_HEXA	15	C15orf34	80072	70455761	70457322	HEXA	3073	70422833	70455393	368	34490	70422833	70457322
96060468	BBS4_HIGD2BP	15	BBS4	585	70765588	70817869	HIGD2BP	123346	70755176	70765543	45	62694	70755176	70817869
96060469	LOC729965_HCN4	15	LOC729965	729965	71447801	71448451	HCN4	10021	71400988	71448230	-429	47464	71400988	71448451
96060470	ARNT2_LOC730126	15	ARNT2	9915	78483747	78677333	LOC730126	730126	78459274	78482972	775	218060	78459274	78677333
96060471	DKFZp666G057_EFTUD1	15	DKFZp666G057	283726	80342207	80364323	EFTUD1	79631	80209626	80342046	161	154698	80209626	80364323
96060472	AKAP13_LOC728163	15	AKAP13	11214	83724875	84093590	LOC728163	728163	83724934	83725257	-382	368716	83724875	84093590
96060473	MRPS11_MRPL46	15	MRPS11	64963	86811688	86822499	MRPL46	26589	86803714	86811623	65	18786	86803714	86822499
96060474	WDR93_PEX11A	15	WDR93	56964	88035032	88087873	PEX11A	8800	88027288	88034962	70	60586	88027288	88087873
96060475	LOC390637_CIB1	15	LOC390637	390637	88577745	88586319	CIB1	10519	88574481	88578168	-423	11839	88574481	88586319
96060476	BLM_LOC728511	15	BLM	641	89061606	89159602	LOC728511	728511	89057228	89061822	-216	102375	89057228	89159602
96060477	LOC400464_C15orf51	15	LOC400464	400464	98164253	98171394	C15orf51	196968	98147884	98164655	-402	23511	98147884	98171394
96060478	ASB7_LINS1	15	ASB7	140460	98960358	99007174	LINS1	55180	98926957	98959902	456	80218	98926957	99007174
96060479	C16orf33_POLR3K	16	C16orf33	79622	43017	47444	POLR3K	51728	37000	43625	-608	10445	37000	47444
96060480	PDIA2_RGS11	16	PDIA2	64714	265612	277210	RGS11	8786	258311	265915	-303	18900	258311	277210
96060481	PIGQ_LOC729531	16	PIGQ	9091	560005	574110	LOC729531	729531	559793	560038	-33	14318	559793	574110
96060482	STUB1_LOC440330	16	STUB1	10273	670116	672769	LOC440330	440330	668519	669772	344	4251	668519	672769
96060483	HAGHL_CCDC78	16	HAGHL	84264	716959	719716	CCDC78	124093	712583	716460	499	7134	712583	719716
96060484	CHTF18_RPUSD1	16	CHTF18	63922	778648	788075	RPUSD1	113000	774975	778384	264	13101	774975	788075
96060485	SSTR5_FLJ32252	16	SSTR5	6755	1068870	1069964	FLJ32252	146336	1054094	1068674	196	15871	1054094	1069964
96060486	GNPTG_C16orf42	16	GNPTG	84572	1341933	1353353	C16orf42	115939	1339242	1341874	59	14112	1339242	1353353
96060487	EME2_MRPS34	16	EME2	197342	1763230	1766240	MRPS34	65993	1761897	1763141	89	4344	1761897	1766240
96060488	NUBP2_SPSB3	16	NUBP2	10101	1772960	1779187	SPSB3	90864	1766714	1772582	378	12474	1766714	1779187
96060489	FAHD1_HAGH	16	FAHD1	81889	1817226	1830173	HAGH	3029	1799105	1817196	30	31069	1799105	1830173
96060490	SNORA78_RPS2	16	SNORA78	677844	1955186	1955312	RPS2	6187	1952063	1954828	358	3250	1952063	1955312
96060491	TSC2_NTHL1	16	TSC2	7249	2038600	2078713	NTHL1	4913	2029817	2037868	732	48897	2029817	2078713
96060492	TRAF7_SNORD60	16	TRAF7	84231	2145800	2168131	SNORD60	26788	2145025	2145107	693	23107	2145025	2168131
96060493	E4F1_LOC283871	16	E4F1	1877	2213568	2225744	LOC283871	283871	2200788	2213416	152	24957	2200788	2225744
96060494	FLYWCH1_LOC729718	16	FLYWCH1	84256	2901981	2941210	LOC729718	729718	2892399	2901583	398	48812	2892399	2941210
96060495	THOC6_HCFC1R1	16	THOC6	79228	3014094	3017752	HCFC1R1	54985	3012627	3014288	-194	5126	3012627	3017752
96060496	ZNF174_ZNF434	16	ZNF174	7727	3391245	3399365	ZNF434	54925	3372086	3391026	219	27280	3372086	3399365
96060497	LOC729878_ZNF597	16	LOC729878	729878	3433729	3440146	ZNF597	146434	3426111	3433491	238	14036	3426111	3440146
96060498	LOC390671_LOC646174	16	LOC390671	390671	3486202	3486784	LOC646174	646174	3483485	3485422	780	3300	3483485	3486784
96060499	LOC729791_BTBD12	16	LOC729791	729791	3601160	3631108	BTBD12	84464	3571183	3601586	-426	59926	3571183	3631108
96060500	LOC646237_TFAP4	16	LOC646237	646237	4262808	4263927	TFAP4	7023	4247188	4263002	-194	16740	4247188	4263927
96060501	C16orf71_ANKS3	16	C16orf71	146562	4724290	4739398	ANKS3	124401	4686514	4724164	126	52885	4686514	4739398
96060502	PMM2_TMEM186	16	PMM2	5373	8799193	8850684	TMEM186	25880	8796822	8798991	202	53863	8796822	8850684
96060503	LOC729928_GRIN2A	16	LOC729928	729928	10183329	10184722	GRIN2A	2903	9762923	10184112	-783	421800	9762923	10184722
96060504	MIRN484_KIAA0430	16	MIRN484	619553	15644651	15644729	KIAA0430	9665	15595745	15644510	141	48985	15595745	15644729
96060505	LOC730060_SMG1	16	LOC730060	730060	18844883	18846016	SMG1	23049	18723676	18844887	-4	122341	18723676	18846016
96060506	LOC81691_EXOD1	16	LOC81691	81691	20725334	20768488	EXOD1	112479	20699016	20725296	38	69473	20699016	20768488
96060507	LYRM1_DCUN1D3	16	LYRM1	57149	20819927	20843829	DCUN1D3	123879	20776897	20819161	766	66933	20776897	20843829
96060508	TMEM159_DNAH3	16	TMEM159	57146	21077501	21099431	DNAH3	55567	20851977	21078263	-762	247455	20851977	21099431
96060509	LOC730094_C16orf65	16	LOC730094	730094	21919974	22005016	C16orf65	255762	21902987	21919929	45	102030	21902987	22005016
96060510	UBFD1_EARS2	16	UBFD1	56061	23476363	23493211	EARS2	124454	23440838	23476172	191	52374	23440838	23493211
96060511	DCTN5_PALB2	16	DCTN5	84516	23560308	23588683	PALB2	79728	23521984	23560128	180	66700	23521984	23588683
96060512	RBBP6_LOC730111	16	RBBP6	5930	24458409	24491685	LOC730111	730111	24458299	24459241	-832	33387	24458299	24491685
96060513	KIAA0556_GTF3C1	16	KIAA0556	23247	27468971	27699190	GTF3C1	2975	27379570	27468775	196	319621	27379570	27699190
96060514	GIYD2_BOLA2	16	GIYD2	79008	29373376	29377041	BOLA2	552900	29362071	29373786	-410	14971	29362071	29377041
96060515	SULT1A4_BOLA2	16	SULT1A4	445329	29373902	29383783	BOLA2	552900	29362071	29373786	116	21713	29362071	29383783
96060516	CCDC95_HIRIP3	16	CCDC95	283899	29915032	29924613	HIRIP3	8479	29911817	29914888	144	12797	29911817	29924613
96060517	GIYD1_BOLA2B	16	GIYD1	548593	30112718	30116383	BOLA2B	654483	30111757	30113128	-410	4627	30111757	30116383
96060518	SULT1A3_BOLA2B	16	SULT1A3	6818	30113244	30123151	BOLA2B	654483	30111757	30113128	116	11395	30111757	30123151
96060519	RNF40_LOC90835	16	RNF40	9810	30681131	30694040	LOC90835	90835	30676253	30681043	88	17788	30676253	30694040
96060520	ORAI3_LOC730188	16	ORAI3	93129	30867916	30873760	LOC730188	730188	30867208	30867860	56	6553	30867208	30873760
96060521	ZNF646_ZNF668	16	ZNF646	9726	30993269	31002334	ZNF668	79759	30979672	30993005	264	22663	30979672	31002334
96060522	LOC729355_LOC730229	16	LOC729355	729355	33168192	33172228	LOC730229	730229	33125253	33169082	-890	46976	33125253	33172228
96060523	ORC6L_VPS35	16	ORC6L	23594	45281059	45289807	VPS35	55737	45251090	45280593	466	38718	45251090	45289807
96060524	PHKB_ITFG1	16	PHKB	5257	46052739	46291755	ITFG1	81533	45746798	46052519	220	544958	45746798	46291755
96060525	FTO_RPGRIP1L	16	FTO	79068	52295376	52705882	RPGRIP1L	23322	52192191	52295259	117	513692	52192191	52705882
96060526	OGFOD1_NUDT21	16	OGFOD1	55239	55042925	55068908	NUDT21	11051	55020549	55042762	163	48360	55020549	55068908
96060527	RSPRY1_NIP30	16	RSPRY1	89970	55777742	55830451	NIP30	80011	55743883	55777377	365	86569	55743883	55830451
96060528	COQ9_CIAPIN1	16	COQ9	57017	56038903	56052680	CIAPIN1	57019	56019587	56038870	33	33094	56019587	56052680
96060529	LOC729103_ZNF319	16	LOC729103	729103	56591487	56592405	ZNF319	57567	56586074	56591263	224	6332	56586074	56592405
96060530	CES2_FAM96B	16	CES2	8824	65525848	65536500	FAM96B	51647	65523467	65525804	44	13034	65523467	65536500
96060531	FBXL8_TRADD	16	FBXL8	55336	65751392	65755578	TRADD	8717	65745604	65751306	86	9975	65745604	65755578
96060532	HSPC171_LRRC29	16	HSPC171	29100	65818515	65820682	LRRC29	26231	65798543	65818402	113	22140	65798543	65820682
96060533	PARD6A_ACD	16	PARD6A	50855	66252352	66254182	ACD	65057	66248934	66252214	138	5249	66248934	66254182
96060534	LOC388284_C16orf48	16	LOC388284	388284	66258220	66260156	C16orf48	84080	66254351	66258129	91	5806	66254351	66260156
96060535	TSNAXIP1_RANBP10	16	TSNAXIP1	55815	66398478	66419468	RANBP10	57610	66314506	66398056	422	104963	66314506	66419468
96060536	DUS2L_DDX28	16	DUS2L	54920	66614705	66670685	DDX28	55794	66612675	66615460	-755	58011	66612675	66670685
96060537	PRMT7_SLC7A6OS	16	PRMT7	54496	66902446	66948663	SLC7A6OS	84138	66892021	66902349	97	56643	66892021	66948663
96060538	CIRH1A_CTF8	16	CIRH1A	84916	67724048	67760424	CTF8	54921	67709414	67723985	63	51011	67709414	67760424
96060539	NIP7_COG8	16	NIP7	51388	67931047	67934510	COG8	84342	67920025	67931014	33	14486	67920025	67934510
96060540	SF3B3_COG4	16	SF3B3	23450	69115202	69163702	COG4	25839	69071978	69114938	264	91725	69071978	69163702
96060541	DHODH_LOC645443	16	DHODH	1723	70600144	70616456	LOC645443	645443	70596437	70599904	240	20020	70596437	70616456
96060542	DHX38_TXNL4B	16	DHX38	9785	70685116	70704312	TXNL4B	54957	70676257	70685015	101	28056	70676257	70704312
96060543	TERF2IP_KARS	16	TERF2IP	54386	74239185	74248829	KARS	3735	74219131	74239078	107	29699	74219131	74248829
96060544	CENPN_C16orf61	16	CENPN	55839	79597658	79613980	C16orf61	56942	79567200	79597991	-333	46781	79567200	79613980
96060545	LOC729887_MBTPS1	16	LOC729887	729887	82707590	82708677	MBTPS1	8720	82644869	82708018	-428	63809	82644869	82708677
96060546	LRRC50_HSDL1	16	LRRC50	123872	82736423	82769025	HSDL1	83693	82713389	82736265	158	55637	82713389	82769025
96060547	LOC729924_C16orf74	16	LOC729924	729924	84342170	84343998	C16orf74	404550	84299075	84342190	-20	44924	84299075	84343998
96060548	LOC646365_COX4NB	16	LOC646365	646365	84390512	84391515	COX4NB	10328	84369736	84390601	-89	21780	84369736	84391515
96060549	COX4I1_COX4NB	16	COX4I1	1327	84390697	84398109	COX4NB	10328	84369736	84390601	96	28374	84369736	84398109
96060550	FOXF1_LOC283904	16	FOXF1	2294	85101659	85105548	LOC283904	283904	85078770	85100986	673	26779	85078770	85105548
96060551	ZC3H18_C16orf85	16	ZC3H18	124245	87164343	87225761	C16orf85	400555	87147613	87164049	294	78149	87147613	87225761
96060552	C16orf84_RNF166	16	C16orf84	348180	87300392	87309295	RNF166	115992	87290410	87300301	91	18886	87290410	87309295
96060553	FLJ45121_FAM38A	16	FLJ45121	400556	87330709	87335327	FAM38A	9780	87309256	87330160	549	26072	87309256	87335327
96060554	TRAPPC2L_GALNS	16	TRAPPC2L	51693	87451007	87455021	GALNS	2588	87407643	87450885	122	47379	87407643	87455021
96060555	C16orf55_CHMP1A	16	C16orf55	124045	88251711	88265176	CHMP1A	5119	88238346	88251754	-43	26831	88238346	88265176
96060556	LOC727949_SPATA2L	16	LOC727949	727949	88295503	88296102	SPATA2L	124044	88290266	88295600	-97	5837	88290266	88296102
96060557	AFG3L1_MGC16385	16	AFG3L1	172	88566502	88590535	MGC16385	92806	88563702	88566443	59	26834	88563702	88590535
96060558	RNMTL1_GLOD4	17	RNMTL1	55178	632263	642491	GLOD4	51031	609320	632297	-34	33172	609320	642491
96060559	WDR81_C17orf91	17	WDR81	124997	1566580	1588627	C17orf91	84981	1561553	1566255	325	27075	1561553	1588627
96060560	RPA1_SMYD4	17	RPA1	6117	1680095	1748120	SMYD4	114826	1629603	1679844	251	118518	1629603	1748120
96060561	SRR_SMG6	17	SRR	63826	2153998	2175303	SMG6	23293	1909888	2153769	229	265416	1909888	2175303
96060562	LOC440396_SMG6	17	LOC440396	440396	2154506	2158104	SMG6	23293	1909888	2153769	737	248217	1909888	2158104
96060563	SGSM2_TSR1	17	SGSM2	9905	2187556	2231098	TSR1	55720	2172722	2187428	128	58377	2172722	2231098
96060564	CTNS_SHPK	17	CTNS	1497	3486522	3511585	SHPK	23729	3458305	3486365	157	53281	3458305	3511585
96060565	TMEM93_TAX1BP3	17	TMEM93	83460	3518839	3519711	TAX1BP3	30851	3512938	3518722	117	6774	3512938	3519711
96060566	CYB5D2_ZZEF1	17	CYB5D2	124936	3993299	4007740	ZZEF1	23140	3854488	3993002	297	153253	3854488	4007740
96060567	ARRB2_LOC728244	17	ARRB2	409	4560538	4571544	LOC728244	728244	4554838	4560198	340	16707	4554838	4571544
96060568	ZMYND15_CXCL16	17	ZMYND15	84225	4590086	4596157	CXCL16	58191	4583581	4589863	223	12577	4583581	4596157
96060569	RNF167_SLC25A11	17	RNF167	26001	4784375	4789262	SLC25A11	8402	4781349	4784063	312	7914	4781349	4789262
96060570	KIF1C_INCA1	17	KIF1C	10749	4841998	4868720	INCA1	388324	4832149	4841629	369	36572	4832149	4868720
96060571	RPAIN_NUP88	17	RPAIN	84268	5263685	5276921	NUP88	4927	5230144	5263720	-35	46778	5230144	5276921
96060572	MIS12_DERL2	17	MIS12	79003	5330971	5334855	DERL2	51009	5318337	5330221	750	16519	5318337	5334855
96060573	TXNDC17_KIAA0753	17	TXNDC17	84817	6485051	6487342	KIAA0753	9851	6422375	6484716	335	64968	6422375	6487342
96060574	hCG_1985469_MED31	17	hCG_1985469	388327	6495685	6497516	MED31	51003	6487789	6495650	35	9728	6487789	6497516
96060575	ACADVL_DLG4	17	ACADVL	37	7063877	7069309	DLG4	1742	7033933	7063754	123	35377	7033933	7069309
96060576	C17orf81_DULLARD	17	C17orf81	23587	7096096	7103987	DULLARD	23399	7087882	7095983	113	16106	7087882	7103987
96060577	KCTD11_LOC728520	17	KCTD11	147040	7196205	7198984	LOC728520	728520	7195933	7197071	-866	3052	7195933	7198984
96060578	POLR2A_ZBTB4	17	POLR2A	5430	7328422	7358653	ZBTB4	57659	7303421	7328241	181	55233	7303421	7358653
96060579	SENP3_LOC728546	17	SENP3	26168	7406052	7416006	LOC728546	728546	7405739	7406431	-379	10268	7405739	7416006
96060580	WDR79_TP53	17	WDR79	55135	7532520	7547544	TP53	7157	7512464	7531642	878	35081	7512464	7547544
96060581	CYB5D1_LSMD1	17	CYB5D1	124637	7702038	7706325	LSMD1	84316	7700728	7701897	141	5598	7700728	7706325
96060582	CNTROB_TRAPPC1	17	CNTROB	116840	7776198	7793621	TRAPPC1	58485	7774392	7775990	208	19230	7774392	7793621
96060583	GUCY2D_LOC728581	17	GUCY2D	3000	7846713	7864382	LOC728581	728581	7836882	7846981	-268	27501	7836882	7864382
96060584	NDEL1_LOC728645	17	NDEL1	81565	8279904	8312206	LOC728645	728645	8279900	8280526	-622	32307	8279900	8312206
96060585	NTN1_LOC728685	17	NTN1	9423	8865584	9084078	LOC728685	728685	8846924	8866091	-507	237155	8846924	9084078
96060586	WDR16_STX8	17	WDR16	146845	9420684	9487489	STX8	9482	9094513	9420000	684	392977	9094513	9487489
96060587	C17orf48_SCO1	17	C17orf48	56985	10541652	10555600	SCO1	6341	10524379	10541562	90	31222	10524379	10555600
96060588	LOC644361_HS3ST3A1	17	LOC644361	644361	13445207	13446275	HS3ST3A1	9955	13339731	13445969	-762	106545	13339731	13446275
96060589	RAI1_LOC729132	17	RAI1	10743	17525512	17655492	LOC729132	729132	17525100	17526283	-771	130393	17525100	17655492
96060590	LRRC48_TOM1L2	17	LRRC48	83450	17816924	17860898	TOM1L2	146691	17690864	17816449	475	170035	17690864	17860898
96060591	C17orf39_ATPAF2	17	C17orf39	79018	17883336	17912443	ATPAF2	91647	17862059	17883205	131	50385	17862059	17912443
96060592	SMCR8_TOP3A	17	SMCR8	140775	18159441	18167109	TOP3A	7156	18117960	18159046	395	49150	18117960	18167109
96060593	LOC252840_FAM106A	17	LOC252840	252840	18371597	18372500	FAM106A	80039	18368605	18370885	712	3896	18368605	18372500
96060594	LOC441784_ALDH3A1	17	LOC441784	441784	19591997	19600114	ALDH3A1	218	19581889	19592200	-203	18226	19581889	19600114
96060595	TNFAIP1_IFT20	17	TNFAIP1	7126	23686913	23698160	IFT20	90410	23679480	23686622	291	18681	23679480	23698160
96060596	TMEM199_POLDIP2	17	TMEM199	147007	23708814	23713216	POLDIP2	26073	23697786	23708693	121	15431	23697786	23713216
96060597	SUPT6H_SDF2	17	SUPT6H	6830	24013429	24053376	SDF2	6388	23999734	24013060	369	53643	23999734	24053376
96060598	CCDC16_CCT6B	17	CCDC16	91603	30312689	30314318	CCT6B	10693	30279051	30312619	70	35268	30279051	30314318
96060599	PIGW_MYO19	17	PIGW	284098	31965516	31969263	MYO19	80179	31925712	31964838	678	43552	31925712	31969263
96060600	TADA2L_ACACA	17	TADA2L	6871	32841425	32911339	ACACA	31	32516040	32841015	410	395300	32516040	32911339
96060601	PNMT_LOC728108	17	PNMT	5409	35078033	35080254	LOC728108	728108	35077487	35078134	-101	2768	35077487	35080254
96060602	ERBB2_PERLD1	17	ERBB2	2064	35097919	35138441	PERLD1	93210	35080901	35097836	83	57541	35080901	35138441
96060603	FKBP10_SC65	17	FKBP10	60681	37222727	37232995	SC65	10609	37211731	37221977	750	21265	37211731	37232995
96060604	NKIRAS2_DNAJC7	17	NKIRAS2	28511	37422564	37431185	DNAJC7	7266	37382006	37422956	-392	49180	37382006	37431185
96060605	TUBG1_FAM134C	17	TUBG1	7283	38015220	38020778	FAM134C	162427	37985059	38014928	292	35720	37985059	38020778
96060606	CNTNAP1_CCR10	17	CNTNAP1	8506	38088158	38105358	CCR10	2826	38084961	38087371	787	20398	38084961	38105358
96060607	CNTD1_CCDC56	17	CNTD1	124817	38204464	38216179	CCDC56	28958	38203178	38204230	234	13002	38203178	38216179
96060608	RUNDC1_AARSD1	17	RUNDC1	146923	38386108	38399233	AARSD1	80755	38356069	38385546	562	43165	38356069	38399233
96060609	NBR2_BRCA1	17	NBR2	10230	38531129	38550656	BRCA1	672	38449840	38530994	135	100817	38449840	38550656
96060610	NBR1_BRCA1P1	17	NBR1	4077	38576024	38600582	BRCA1P1	394269	38573713	38575398	626	26870	38573713	38600582
96060611	NAGS_PYY	17	NAGS	162417	39437558	39441962	PYY	5697	39385632	39437363	195	56331	39385632	39441962
96060612	TMUB2_C17orf65	17	TMUB2	79089	39620100	39624625	C17orf65	339201	39608871	39619608	492	15755	39608871	39624625
96060613	LOC728651_UBTF	17	LOC728651	728651	39651302	39653775	UBTF	7343	39639487	39651190	112	14289	39639487	39653775
96060614	CCDC103_EFTUD2	17	CCDC103	388389	40332680	40336155	EFTUD2	9343	40283805	40332289	391	52351	40283805	40336155
96060615	NMT1_DCAKD	17	NMT1	4836	40494206	40541910	DCAKD	79877	40456238	40493912	294	85673	40456238	40541910
96060616	FMNL1_LOC339192	17	FMNL1	752	40655075	40680468	LOC339192	339192	40653442	40654832	243	27027	40653442	40680468
96060617	CRHR1_LOC728762	17	CRHR1	1394	41217449	41268973	LOC728762	728762	41216789	41217542	-93	52185	41216789	41268973
96060618	KPNB1_LOC728896	17	KPNB1	3837	43082274	43116003	LOC728896	728896	43058371	43082092	182	57633	43058371	43116003
96060619	LRRC46_MRPL10	17	LRRC46	90506	43264099	43269692	MRPL10	124995	43255637	43263902	197	14056	43255637	43269692
96060620	CALCOCO2_LOC729064	17	CALCOCO2	10241	44263371	44297228	LOC729064	729064	44263223	44263824	-453	34006	44263223	44297228
96060621	ABI3_GNGT2	17	ABI3	51225	44642588	44655586	GNGT2	2793	44638596	44641742	846	16991	44638596	44655586
96060622	NXPH3_LOC729104	17	NXPH3	11248	45008478	45012717	LOC729104	729104	45003056	45008487	-9	9662	45003056	45012717
96060623	EME1_MRPL27	17	EME1	146956	45805589	45813817	MRPL27	51264	45800227	45805561	28	13591	45800227	45813817
96060624	STXBP4_COX11	17	STXBP4	252983	50401125	50596448	COX11	1353	50384262	50401053	72	212187	50384262	50596448
96060625	AKAP1_LOC729417	17	AKAP1	8165	52517620	52553608	LOC729417	729417	52511507	52518471	-851	42102	52511507	52553608
96060626	RAD51C_TEX14	17	RAD51C	5889	54124962	54166691	TEX14	56155	53989038	54124415	547	177654	53989038	54166691
96060627	PRR11_FAM33A	17	PRR11	55771	54587875	54633929	FAM33A	348235	54542094	54587307	568	91836	54542094	54633929
96060628	TMEM49_PTRH2	17	TMEM49	81671	55139811	55273235	PTRH2	51651	55129449	55139638	173	143787	55129449	55273235
96060629	RPS6KB1_TUBD1	17	RPS6KB1	6198	55325225	55382569	TUBD1	51174	55291633	55325078	147	90937	55291633	55382569
96060630	TBX2_LOC645722	17	TBX2	6909	56832039	56841609	LOC645722	645722	56825598	56831814	225	16012	56825598	56841609
96060631	LOC650666_LOC645822	17	LOC650666	650666	57729639	57813108	LOC645822	645822	57717128	57729115	524	95981	57717128	57813108
96060632	LOC729683_LIMD2	17	LOC729683	729683	59131526	59133777	LIMD2	80774	59126994	59131217	309	6784	59126994	59133777
96060633	DDX42_CCDC47	17	DDX42	11325	59205299	59250409	CCDC47	57003	59176342	59204668	631	74068	59176342	59250409
96060634	PSMC5_FTSJ3	17	PSMC5	5705	59258542	59263119	FTSJ3	117246	59250525	59258188	354	12595	59250525	59263119
96060635	CCDC45_DDX5	17	CCDC45	90799	59933620	59964526	DDX5	1655	59926200	59932869	751	38327	59926200	59964526
96060636	C17orf80_FAM104A	17	C17orf80	55028	68740953	68755258	FAM104A	84923	68715100	68740013	940	40159	68715100	68755258
96060637	TMEM104_NAT9	17	TMEM104	54868	70284266	70346216	NAT9	26151	70278281	70284065	201	67936	70278281	70346216
96060638	KCTD2_ATP5H	17	KCTD2	23510	70554874	70573576	ATP5H	10476	70546550	70554669	205	27027	70546550	70573576
96060639	MRPS7_GGA3	17	MRPS7	51081	70769385	70774049	GGA3	23163	70744290	70769272	113	29760	70744290	70774049
96060640	SAP30BP_RECQL5	17	SAP30BP	29115	71174994	71215734	RECQL5	9400	71134520	71174864	130	81215	71134520	71215734
96060641	LOC643260_H3F3B	17	LOC643260	643260	71286992	71287516	H3F3B	3021	71284110	71287455	-463	3407	71284110	71287516
96060642	LOC124512_JMJD6	17	LOC124512	124512	72234436	72241565	JMJD6	23210	72224005	72234152	284	17561	72224005	72241565
96060643	MFSD11_SFRS2	17	MFSD11	79157	72245378	72286951	SFRS2	6427	72241792	72245007	371	45160	72241792	72286951
96060644	AFMID_TK1	17	AFMID	125061	73695038	73715377	TK1	7083	73681776	73694726	312	33602	73681776	73715377
96060645	LOC643678_USP36	17	LOC643678	643678	74347645	74348604	USP36	57602	74295144	74348457	-812	53461	74295144	74348604
96060646	CCDC40_TBC1D16	17	CCDC40	55036	75625028	75689007	TBC1D16	125058	75528414	75624242	786	160594	75528414	75689007
96060647	SLC26A11_SGSH	17	SLC26A11	284129	75808832	75841892	SGSH	6448	75797685	75808719	113	44208	75797685	75841892
96060648	KIAA1618_LOC728697	17	KIAA1618	57714	75849262	75909858	LOC728697	728697	75848559	75849558	-296	61300	75848559	75909858
96060649	C17orf89_C17orf56	17	C17orf89	284184	76827634	76829827	C17orf56	146705	76816674	76827450	184	13154	76816674	76829827
96060650	HGS_ARL16	17	HGS	9146	77261425	77279553	ARL16	339231	77258629	77261359	66	20925	77258629	77279553
96060651	ANAPC11_THOC4	17	ANAPC11	51529	77442895	77451655	THOC4	10189	77439016	77442758	137	12640	77439016	77451655
96060652	LRRC45_STRA13	17	LRRC45	201255	77574569	77582316	STRA13	201254	77569868	77574062	507	12449	77569868	77582316
96060653	GPS1_RFNG	17	GPS1	2873	77603052	77608635	RFNG	5986	77599067	77602939	113	9569	77599067	77608635
96060654	HEXDC_FLJ22222	17	HEXDC	284004	77969860	77993805	FLJ22222	79701	77943389	77969751	109	50417	77943389	77993805
96060657	TYMS_C18orf56	18	TYMS	7298	647651	663492	C18orf56	494514	639620	648340	-689	23873	639620	663492
96060658	LOC645045_YES1	18	LOC645045	645045	801600	802696	YES1	7525	711592	802327	-727	91105	711592	802696
96060659	NDC80_METTL4	18	NDC80	10403	2561605	2606629	METTL4	64863	2527529	2561470	135	79101	2527529	2606629
96060660	SMCHD1_LOC645158	18	SMCHD1	23347	2646739	2795019	LOC645158	645158	2642174	2646406	333	152846	2642174	2795019
96060661	TWSG1_LOC729437	18	TWSG1	57045	9324851	9392418	LOC729437	729437	9324836	9325324	-473	67583	9324836	9392418
96060662	DKFZp779B1634_LOC646053	18	DKFZp779B1634	342850	12084017	12117938	LOC646053	646053	12081667	12083668	349	36272	12081667	12117938
96060663	PSMG2_CEP76	18	PSMG2	56984	12693064	12715739	CEP76	79959	12662631	12692703	361	53109	12662631	12715739
96060664	RNMT_C18orf19	18	RNMT	8731	13716704	13754554	C18orf19	125228	13655745	13716559	145	98810	13655745	13754554
96060665	LOC729899_LOC728473	18	LOC729899	729899	18002751	18003788	LOC728473	728473	18000864	18002404	347	2925	18000864	18003788
96060666	C18orf16_AQP4	18	C18orf16	147429	22699270	22769908	AQP4	361	22686005	22699714	-444	83904	22686005	22769908
96060667	LOC646778_B4GALT6	18	LOC646778	646778	27519047	27521273	B4GALT6	9331	27457131	27518626	421	64143	27457131	27521273
96060668	RNF138_LOC440491	18	RNF138	51444	27925835	27965522	LOC440491	440491	27925245	27926461	-626	40278	27925245	27965522
96060669	ELP2_SLC39A6	18	ELP2	55250	31963885	32008605	SLC39A6	25800	31943197	31963203	682	65409	31943197	32008605
96060670	KIAA1328_C18orf10	18	KIAA1328	57536	32663078	33059286	C18orf10	25941	32630032	32663156	-78	429255	32630032	33059286
96060671	CCDC5_ATP5A1	18	CCDC5	115106	41938323	41962297	ATP5A1	498	41918108	41938197	126	44190	41918108	41962297
96060672	SCARNA17_ACAA2	18	SCARNA17	677769	45594391	45594811	ACAA2	10449	45563873	45593900	491	30939	45563873	45594811
96060673	C18orf55_FBXO15	18	C18orf55	29090	69966825	69977068	FBXO15	201456	69891585	69965929	896	85484	69891585	69977068
96060674	SALL3_LOC645321	18	SALL3	27164	74841263	74859182	LOC645321	645321	74834241	74841101	162	24942	74834241	74859182
96060675	CTDP1_FLJ25715	18	CTDP1	9150	75540789	75615495	FLJ25715	284241	75499916	75540733	56	115580	75499916	75615495
96060676	LOC440498_LOC729311	18	LOC440498	440498	75825642	75831810	LOC729311	729311	75811978	75825537	105	19833	75811978	75831810
96060677	LOC729061_LOC729055	19	LOC729061	729061	144817	145433	LOC729055	729055	133371	144674	143	12063	133371	145433
96060678	LOC729128_C19orf26	19	LOC729128	729128	1187895	1188866	C19orf26	255057	1180955	1188841	-946	7912	1180955	1188866
96060679	CIRBP_C19orf23	19	CIRBP	1153	1220345	1224169	C19orf23	148046	1218470	1221259	-914	5700	1218470	1224169
96060680	REEP6_PCSK4	19	REEP6	92840	1442165	1448924	PCSK4	54760	1432427	1441407	758	16498	1432427	1448924
96060681	C19orf36_MOBKL2A	19	C19orf36	113177	2047868	2050583	MOBKL2A	126308	2022035	2047269	599	28549	2022035	2050583
96060682	SF3A2_PLEKHJ1	19	SF3A2	8175	2187816	2199678	PLEKHJ1	55111	2184155	2187328	488	15524	2184155	2199678
96060683	SPPL2B_LSM7	19	SPPL2B	56928	2279680	2304926	LSM7	51690	2272520	2279574	106	32407	2272520	2304926
96060684	MRPL54_APBA3	19	MRPL54	116541	3713672	3718556	APBA3	9546	3701771	3712673	999	16786	3701771	3718556
96060685	UHRF1_C19orf31	19	UHRF1	29128	4861814	4913165	C19orf31	404664	4858742	4861019	795	54424	4858742	4913165
96060686	SAFB_SAFB2	19	SAFB	6294	5574164	5619489	SAFB2	9667	5538010	5573762	402	81480	5538010	5619489
96060687	HSD11B1L_P117	19	HSD11B1L	374875	5632035	5639533	P117	125988	5629433	5631911	124	10101	5629433	5639533
96060688	TMEM146_LONP1	19	TMEM146	257062	5671688	5729742	LONP1	9361	5642845	5671176	512	86898	5642845	5729742
96060689	VMAC_NDUFA11	19	VMAC	400673	5855894	5861263	NDUFA11	126328	5845686	5855025	869	15578	5845686	5861263
96060690	RPS28_NDUFA7	19	RPS28	6234	8292384	8293280	NDUFA7	4701	8282244	8292266	118	11037	8282244	8293280
96060691	C19orf52_YIPF2	19	C19orf52	90580	10900424	10901917	YIPF2	78992	10894444	10900357	67	7474	10894444	10901917
96060692	LOC126075_TMEM205	19	LOC126075	126075	11318181	11327053	TMEM205	374882	11314458	11317722	459	12596	11314458	11327053
96060693	PRKCSH_MGC20983	19	PRKCSH	5589	11407269	11422783	MGC20983	115948	11392272	11406940	329	30512	11392272	11422783
96060694	ZNF791_ZNF490	19	ZNF791	163049	12582753	12601676	ZNF490	57474	12547645	12582595	158	54032	12547645	12601676
96060695	MORG1_C19orf56	19	MORG1	84292	12641584	12647646	C19orf56	51398	12639887	12641449	135	7760	12639887	12647646
96060696	IER2_STX10	19	IER2	9592	13122282	13126722	STX10	8677	13116224	13121987	295	10499	13116224	13126722
96060697	MGC3207_LOC646407	19	MGC3207	84245	13736337	13746096	LOC646407	646407	13736057	13736293	44	10040	13736057	13746096
96060698	C19orf44_CALR3	19	C19orf44	84167	16468224	16493161	CALR3	125972	16450887	16468003	221	42275	16450887	16493161
96060699	DDX49_COPE	19	DDX49	54555	18891494	18900436	COPE	11316	18871323	18891199	295	29114	18871323	18900436
96060700	ARMC6_SFRS14	19	ARMC6	93436	19005471	19029980	SFRS14	10147	18962702	19005368	103	67279	18962702	19029980
96060701	RFXANK_MEF2B	19	RFXANK	8625	19164008	19173678	MEF2B	4207	19117378	19163937	71	56301	19117378	19173678
96060702	RFXANK_LOC729991	19	RFXANK	8625	19164008	19173678	LOC729991	729991	19154378	19163926	82	19301	19154378	19173678
96060703	NDUFA13_TSSK6	19	NDUFA13	51079	19487596	19500007	TSSK6	83983	19486028	19487469	127	13980	19486028	19500007
96060704	VSTM2B_LOC284395	19	VSTM2B	342865	34708668	34747070	LOC284395	284395	34595561	34708501	167	151510	34595561	34747070
96060705	RGS9BP_ANKRD27	19	RGS9BP	388531	37858153	37863271	ANKRD27	84079	37779754	37857919	234	83518	37779754	37863271
96060706	C19orf40_CCDC123	19	C19orf40	91442	38155018	38159814	CCDC123	84902	38061744	38154709	309	98071	38061744	38159814
96060707	KIAA0355_LOC401911	19	KIAA0355	9710	39482421	39538311	LOC401911	401911	39479021	39482452	-31	59291	39479021	39538311
96060708	PSENEN_U2AF1L4	19	PSENEN	55851	40928334	40929743	U2AF1L4	199746	40925268	40928176	158	4476	40925268	40929743
96060709	WDR62_THAP8	19	WDR62	284403	41237660	41287847	THAP8	199745	41217727	41237504	156	70121	41217727	41287847
96060710	TBCB_POLR2I	19	TBCB	1155	41297728	41308689	POLR2I	5438	41296451	41298046	-318	12239	41296451	41308689
96060711	LOC728752_ZNF566	19	LOC728752	728752	41672393	41679370	ZNF566	84924	41630415	41672177	216	48956	41630415	41679370
96060712	ZNF568_DKFZp779O175	19	ZNF568	374900	42099085	42135485	DKFZp779O175	374899	42074093	42098920	165	61393	42074093	42135485
96060713	SIPA1L3_WDR87	19	SIPA1L3	23094	43089708	43390849	WDR87	83889	43067412	43089157	551	323438	43067412	43390849
96060714	C19orf33_LOC541469	19	C19orf33	64073	43486644	43487486	LOC541469	541469	43486040	43487500	-856	1461	43486040	43487500
96060715	NFKBIB_SIRT2	19	NFKBIB	4793	44082455	44091374	SIRT2	22933	44061040	44082201	254	30335	44061040	44091374
96060716	MRPS12_SARS2	19	MRPS12	6183	44113188	44115500	SARS2	54938	44097746	44113376	-188	17755	44097746	44115500
96060717	MED29_PAF1	19	MED29	55588	44573803	44583043	PAF1	54623	44568109	44573519	284	14935	44568109	44583043
96060718	LOC390930_EID2	19	LOC390930	390930	44722657	44738157	EID2	163126	44721286	44722678	-21	16872	44721286	44738157
96060719	PLD3_C19orf47	19	PLD3	23646	45546447	45576230	C19orf47	126526	45518810	45546133	314	57421	45518810	45576230
96060720	SPTBN4_BLVRB	19	SPTBN4	57731	45663988	45774205	BLVRB	645	45645541	45663516	472	128665	45645541	45774205
96060721	ITPKC_ADCK4	19	ITPKC	80271	45914848	45938605	ADCK4	79934	45889274	45914440	408	49332	45889274	45938605
96060722	SNRPA_C19orf54	19	SNRPA	6626	45948619	45963134	C19orf54	284325	45938607	45948248	371	24528	45938607	45963134
96060723	BCKDHA_EXOSC5	19	BCKDHA	593	46595544	46622750	EXOSC5	56915	46584115	46595096	448	38636	46584115	46622750
96060724	DMRTC2_LYPD4	19	DMRTC2	63946	47040926	47048238	LYPD4	147719	47032990	47040348	578	15249	47032990	47048238
96060725	PRR19_PAFAH1B3	19	PRR19	284338	47498124	47506813	PAFAH1B3	5050	47493025	47498563	-439	13789	47493025	47506813
96060726	ZNF576_IRGQ	19	ZNF576	79177	48792384	48795996	IRGQ	126298	48787866	48791516	868	8131	48787866	48795996
96060727	QPCTL_SNRPD2	19	QPCTL	54814	50887772	50899087	SNRPD2	6633	50882558	50887282	490	16530	50882558	50899087
96060728	FKRP_STRN4	19	FKRP	79147	51941143	51953582	STRN4	29888	51914608	51941560	-417	38975	51914608	51953582
96060729	NPAS1_LOC729514	19	NPAS1	4861	52215983	52240857	LOC729514	729514	52214614	52215773	210	26244	52214614	52240857
96060730	LOC374920_LIG1	19	LOC374920	374920	53365761	53392689	LIG1	3978	53310515	53365372	389	82175	53310515	53392689
96060731	SYNGR4_TMEM143	19	SYNGR4	23546	53559469	53571446	TMEM143	55260	53527428	53558998	471	44019	53527428	53571446
96060732	SPHK2_RPL18	19	SPHK2	56848	53814360	53825474	RPL18	6141	53810400	53814245	115	15075	53810400	53825474
96060733	FGF21_FUT1	19	FGF21	26291	53951156	53953394	FUT1	2523	53943080	53950459	697	10315	53943080	53953394
96060734	RUVBL2_GYS1	19	RUVBL2	10856	54188968	54210994	GYS1	2997	54163194	54188361	607	47801	54163194	54210994
96060735	PPFIA3_FLJ10490	19	PPFIA3	8541	54314475	54346095	FLJ10490	55150	54313467	54314209	266	32629	54313467	54346095
96060736	BCL2L12_IRF3	19	BCL2L12	83596	54860211	54868985	IRF3	3661	54854641	54860926	-715	14345	54854641	54868985
96060737	TBC1D17_AKT1S1	19	TBC1D17	79735	55072641	55083813	AKT1S1	84335	55064108	55072342	299	19706	55064108	55083813
96060738	ATF5_IL4I1	19	ATF5	22809	55124272	55129003	IL4I1	259307	55084723	55124574	-302	44281	55084723	55129003
96060739	ATF5_NUP62	19	ATF5	22809	55124272	55129003	NUP62	23636	55101894	55124598	-326	27110	55101894	55129003
96060740	ZNF473_VRK3	19	ZNF473	25888	55221024	55243845	VRK3	51231	55171536	55220617	407	72310	55171536	55243845
96060741	C19orf63_FAM71E1	19	C19orf63	284361	55671548	55678420	FAM71E1	112703	55661857	55671815	-267	16564	55661857	55678420
96060742	ZNF534_LOC646382	19	ZNF534	147658	57626480	57634511	LOC646382	646382	57620925	57626375	105	13587	57620925	57634511
96060743	MIRN519D_LOC646565	19	MIRN519D	574480	58908412	58908499	LOC646565	646565	58852532	58908550	-138	56019	58852532	58908550
96060744	PRPF31_TFPT	19	PRPF31	26121	59310649	59326954	TFPT	29844	59302142	59310848	-199	24813	59302142	59326954
96060745	TSEN34_MBOAT7	19	TSEN34	79042	59386006	59389333	MBOAT7	79143	59368921	59385478	528	20413	59368921	59389333
96060746	RPL28_LOC388564	19	RPL28	6158	60589112	60595265	LOC388564	388564	60582424	60589054	58	12842	60582424	60595265
96060747	ZNF524_FIZ1	19	ZNF524	147807	60803542	60806316	FIZ1	84922	60794558	60802705	837	11759	60794558	60806316
96060748	NLRP4_LOC646667	19	NLRP4	147945	61055199	61085033	LOC646667	646667	61039562	61055107	92	45472	61039562	61085033
96060749	ACP1_SH3YL1	2	ACP1	52	254896	268283	SH3YL1	26751	208155	254158	738	60129	208155	268283
96060750	LOC728092_LOC728086	2	LOC728092	728092	722019	723242	LOC728086	728086	719306	721282	737	3937	719306	723242
96060751	SNTG2_LOC728176	2	SNTG2	54221	936555	1253924	LOC728176	728176	935323	936357	198	318602	935323	1253924
96060752	CPSF3_ITGB1BP1	2	CPSF3	51692	9481319	9530678	ITGB1BP1	9270	9463264	9481086	233	67415	9463264	9530678
96060753	C2orf50_FLJ33534	2	C2orf50	130813	11190630	11203603	FLJ33534	285150	11156577	11189798	832	47027	11156577	11203603
96060754	LOC729483_SMC6	2	LOC729483	729483	17797992	17798330	SMC6	79677	17708562	17798541	-549	89980	17708562	17798541
96060755	GEN1_SMC6	2	GEN1	348654	17798658	17826911	SMC6	79677	17708562	17798541	117	118350	17708562	17826911
96060756	LOC727885_LAPTM4A	2	LOC727885	727885	20115376	20117738	LAPTM4A	9741	20095894	20114926	450	21845	20095894	20117738
96060757	FLJ30851_LOC729702	2	FLJ30851	653140	24251467	24277227	LOC729702	729702	24251066	24251832	-365	26162	24251066	24277227
96060758	CENPO_LOC391356	2	CENPO	79172	24869837	24896288	LOC391356	391356	24866640	24869755	82	29649	24866640	24896288
96060759	LOC729714_ADCY3	2	LOC729714	729714	24995615	24996344	ADCY3	109	24895545	24995507	108	100800	24895545	24996344
96060760	LOC729723_RBJ	2	LOC729723	729723	25048356	25049199	RBJ	51277	25020009	25048328	28	29191	25020009	25049199
96060761	LOC729734_POMC	2	LOC729734	729734	25244711	25285575	POMC	5443	25237226	25245063	-352	48350	25237226	25285575
96060762	HADHB_HADHA	2	HADHB	3032	26321325	26366837	HADHA	3030	26267013	26320993	332	99825	26267013	26366837
96060763	C2orf28_SLC5A6	2	C2orf28	51374	27288403	27293557	SLC5A6	8884	27275962	27288575	-172	17596	27275962	27293557
96060764	SNX17_EIF2B4	2	SNX17	9784	27446893	27453498	EIF2B4	8890	27440723	27446828	65	12776	27440723	27453498
96060765	GCKR_LOC729823	2	GCKR	2646	27573210	27600055	LOC729823	729823	27571101	27573167	43	28955	27571101	27600055
96060766	XAB1_CCDC121	2	XAB1	11321	27705407	27727217	CCDC121	79635	27702010	27705383	24	25208	27702010	27727217
96060767	SLC4A1AP_SUPT7L	2	SLC4A1AP	22950	27739842	27771335	SUPT7L	9913	27727183	27739953	-111	44153	27727183	27771335
96060768	BRE_RBKS	2	BRE	9577	27966986	28415272	RBKS	64080	27857770	27966727	259	557503	27857770	28415272
96060769	CLIP4_LOC729864	2	CLIP4	79745	29191822	29260177	LOC729864	729864	29191566	29192425	-603	68612	29191566	29260177
96060770	EHD3_CAPN14	2	EHD3	30845	31310707	31344764	CAPN14	440854	31249426	31310228	479	95339	31249426	31344764
96060771	LOC729896_MEMO1	2	LOC729896	729896	32088853	32089218	MEMO1	51072	31946396	32089202	-349	142823	31946396	32089218
96060772	CCDC75_HEATR5B	2	CCDC75	253635	37165165	37177206	HEATR5B	54497	37061657	37164989	176	115550	37061657	37177206
96060773	C2orf56_CEBPZ	2	C2orf56	55471	37312294	37329807	CEBPZ	10153	37282276	37312244	50	47532	37282276	37329807
96060774	MORN2_DHX57	2	MORN2	378464	38956607	38963294	DHX57	90957	38878375	38956525	82	84920	38878375	38963294
96060775	LOC728786_KCNG3	2	LOC728786	728786	42575213	42576025	KCNG3	170850	42522661	42574741	472	53365	42522661	42576025
96060776	LOC728786_LOC730009	2	LOC728786	728786	42575213	42576025	LOC730009	730009	42574332	42575084	129	1694	42574332	42576025
96060777	ABCG8_ABCG5	2	ABCG8	64241	43919607	43959109	ABCG5	64240	43893115	43919462	145	65995	43893115	43959109
96060778	CRIPT_PIGF	2	CRIPT	9419	46697812	46705690	PIGF	5281	46661920	46697708	104	43771	46661920	46705690
96060779	C2orf30_ASB3	2	C2orf30	27248	53867721	53899437	ASB3	51130	53750622	53867583	138	148816	53750622	53899437
96060780	RPS27A_C2orf63	2	RPS27A	6233	55313328	55316249	C2orf63	130162	55256289	55312953	375	59961	55256289	55316249
96060781	LOC729093_CCDC88A	2	LOC729093	729093	55499785	55501865	CCDC88A	55704	55368482	55500467	-682	133384	55368482	55501865
96060782	PEX13_PUS10	2	PEX13	5194	61098374	61129896	PUS10	150962	61022608	61098712	-338	107289	61022608	61129896
96060783	MDH1_LOC51057	2	MDH1	4190	63669626	63687832	LOC51057	51057	63309023	63669116	510	378810	63309023	63687832
96060784	CEP68_LOC730189	2	CEP68	23177	65137103	65164477	LOC730189	730189	65136754	65137492	-389	27724	65136754	65164477
96060785	ACTR2_hCG_1986447	2	ACTR2	10097	65308406	65351891	hCG_1986447	729324	65305973	65308597	-191	45919	65305973	65351891
96060786	PNO1_WDR92	2	PNO1	56902	68238509	68256595	WDR92	116143	68210785	68238160	349	45811	68210785	68256595
96060787	C2orf13_LOC554251	2	C2orf13	200558	68548246	68660798	LOC554251	554251	68543002	68547894	352	117797	68543002	68660798
96060788	MPHOSPH10_MCEE	2	MPHOSPH10	10199	71210952	71230738	MCEE	84693	71190327	71210867	85	40412	71190327	71230738
96060789	TTC31_CCDC142	2	TTC31	64427	74563722	74575192	CCDC142	84865	74554737	74563631	91	20456	74554737	74575192
96060790	HTRA2_AUP1	2	HTRA2	27429	74610040	74614191	AUP1	550	74607283	74610482	-442	6909	74607283	74614191
96060791	DOK1_LOXL3	2	DOK1	1796	74635368	74638171	LOXL3	84695	74613454	74634570	798	24718	74613454	74638171
96060792	DOK1_LOC730244	2	DOK1	1796	74635368	74638171	LOC730244	730244	74634793	74635233	135	3379	74634793	74638171
96060793	RBED1_RETSAT	2	RBED1	84173	85435447	85472382	RETSAT	54884	85422733	85435166	281	49650	85422733	85472382
96060794	PTCD3_POLR1A	2	PTCD3	55037	86186849	86222791	POLR1A	25885	86107891	86186479	370	114901	86107891	86222791
96060795	IGKV3D-7_IGK@	2	IGKV3D-7	28877	89911009	89911540	IGK@	50802	89561552	89911540	-531	349989	89561552	89911540
96060796	LOC729234_LOC728319	2	LOC729234	729234	96040090	96051309	LOC728319	728319	96021317	96039181	909	29993	96021317	96051309
96060797	CIAO1_TMEM127	2	CIAO1	9391	96295611	96303644	TMEM127	55654	96280039	96295459	152	23606	96280039	96303644
96060798	UNC50_C2orf64	2	UNC50	25972	98591474	98601410	C2orf64	493753	98582297	98591387	87	19114	98582297	98601410
96060799	C2orf15_TSGA10	2	C2orf15	150590	99124617	99134382	TSGA10	80705	98980781	99124469	148	153602	98980781	99134382
96060800	MRPL30_MITD1	2	MRPL30	51263	99164010	99180521	MITD1	129531	99152158	99163924	86	28364	99152158	99180521
96060801	EIF5B_TXNDC9	2	EIF5B	9669	99320266	99383160	TXNDC9	10190	99301919	99319292	974	81242	99301919	99383160
96060802	ANKRD57_SEPT10	2	ANKRD57	65124	109729181	109733853	2012-09-10	151011	109657665	109729072	109	76189	109657665	109733853
96060803	LOC729365_ANAPC1	2	LOC729365	729365	112357744	112358091	ANAPC1	64682	112243109	112358212	-468	115104	112243109	112358212
96060804	RABL2A_RPL23AP7	2	RABL2A	11159	114101352	114117436	RPL23AP7	118433	114085515	114101135	217	31922	114085515	114117436
96060805	DBI_LOC130355	2	DBI	1622	119841130	119846592	LOC130355	130355	119776271	119840788	342	70322	119776271	119846592
96060806	PTPN4_LOC645955	2	PTPN4	5775	120233677	120451507	LOC645955	645955	120197248	120234032	-355	254260	120197248	120451507
96060807	LOC646509_AMMECR1L	2	LOC646509	646509	128359348	128360073	AMMECR1L	83607	128335674	128358904	444	24400	128335674	128360073
96060808	FAM128B_SMPD4	2	FAM128B	80097	130656173	130664770	SMPD4	55627	130625451	130655636	537	39320	130625451	130664770
96060809	IMP4_CCDC115	2	IMP4	92856	130816959	130820667	CCDC115	84317	130812286	130816392	567	8382	130812286	130820667
96060810	ZNF806_LOC730085	2	ZNF806	646915	132778831	132796932	LOC730085	730085	132759838	132778800	31	37095	132759838	132796932
96060811	R3HDM1_ZRANB3	2	R3HDM1	23518	136005553	136199309	ZRANB3	84083	135674041	136005276	277	525269	135674041	136199309
96060812	EPC2_LOC730135	2	EPC2	26122	149119038	149261606	LOC730135	730135	149118094	149118813	225	143513	149118094	149261606
96060813	LOC642340_C2orf25	2	LOC642340	642340	150151956	150412994	C2orf25	27249	150134397	150152523	-567	278598	150134397	150412994
96060814	LOC344332_LOC727840	2	LOC344332	344332	151751061	151751342	LOC727840	727840	151682715	151750969	92	68628	151682715	151751342
96060815	ARL6IP6_PRPF40A	2	ARL6IP6	151188	153283373	153325669	PRPF40A	55660	153216334	153283014	359	109336	153216334	153325669
96060816	PKP4_CCDC148	2	PKP4	8502	159021722	159246187	CCDC148	130940	158736724	159021460	262	509464	158736724	159246187
96060817	LOC728220_LOC643194	2	LOC728220	728220	161846959	161847375	LOC643194	643194	161811004	161846633	326	36372	161811004	161847375
96060818	PHOSPHO2_LOC129881	2	PHOSPHO2	493911	170259221	170266464	LOC129881	129881	170210181	170259444	-223	56284	170210181	170266464
96060819	KLHL23_LOC129881	2	KLHL23	151230	170259247	170314684	LOC129881	129881	170210181	170259444	-197	104504	170210181	170314684
96060820	SP5_LOC440925	2	SP5	389058	171280107	171282743	LOC440925	440925	171277207	171279323	784	5537	171277207	171282743
96060821	SCRN3_CIR	2	SCRN3	79634	174968713	175001974	CIR	9541	174921124	174968689	24	80851	174921124	175001974
96060822	MGC13057_LOC729190	2	MGC13057	84281	190753926	190773185	LOC729190	729190	190753195	190754051	-125	19991	190753195	190773185
96060823	HSPE1_HSPD1	2	HSPE1	3336	198073365	198076416	HSPD1	3329	198059553	198073243	122	16864	198059553	198076416
96060824	C2orf47_C2orf60	2	C2orf47	79568	200528285	200537085	C2orf60	129450	200501879	200528468	-183	35207	200501879	200537085
96060825	NIF3L1_PPIL3	2	NIF3L1	60491	201462391	201476898	PPIL3	53938	201443924	201462244	147	32975	201443924	201476898
96060826	NDUFB3_FAM126B	2	NDUFB3	4709	201644779	201658710	FAM126B	285172	201552032	201644637	142	106679	201552032	201658710
96060827	ALS2CR2_TRAK2	2	ALS2CR2	55437	202024637	202053695	TRAK2	66008	201950175	202024499	138	103521	201950175	202053695
96060828	LOC647942_ICA1L	2	LOC647942	647942	203443688	203444763	ICA1L	130026	203350013	203444610	-922	94751	203350013	203444763
96060829	LOC644870_WDR12	2	LOC644870	644870	203484410	203487747	WDR12	55759	203453575	203484639	-229	34173	203453575	203487747
96060830	EEF1B2_NDUFS1	2	EEF1B2	1933	206732563	206735898	NDUFS1	4719	206696048	206732432	131	39851	206696048	206735898
96060831	FASTKD2_MDH1B	2	FASTKD2	22868	207338617	207365475	MDH1B	130752	207310732	207338295	322	54744	207310732	207365475
96060832	TMEM169_PECR	2	TMEM169	92691	216654887	216675739	PECR	55825	216611377	216654777	110	64363	216611377	216675739
96060833	PNKD_AAMP	2	PNKD	25953	218843457	218919760	AAMP	14	218837097	218843137	320	82664	218837097	218919760
96060834	RQCD1_USP37	2	RQCD1	9125	219141922	219167243	USP37	57695	219023218	219141293	629	144026	219023218	219167243
96060835	BCS1L_ZNF142	2	BCS1L	617	219232702	219236410	ZNF142	7701	219210883	219232599	103	25528	219210883	219236410
96060836	STK36_RNF25	2	STK36	27148	219245053	219275682	RNF25	64320	219236831	219245025	28	38852	219236831	219275682
96060837	ANKZF1_ATG9A	2	ANKZF1	55139	219802786	219809615	ATG9A	79065	219792346	219802574	212	17270	219792346	219809615
96060838	STK16_GLB1L	2	STK16	8576	219818436	219821873	GLB1L	79411	219809737	219818375	61	12137	219809737	219821873
96060839	TUBA4B_TUBA4A	2	TUBA4B	80086	219826209	219845154	TUBA4A	7277	219823245	219826882	-673	21910	219823245	219845154
96060840	TMEM198_CHPF	2	TMEM198	130612	220116989	220123561	CHPF	79586	220111922	220116682	307	11640	220111922	220123561
96060841	INHA_OBSL1	2	INHA	3623	220145198	220148671	OBSL1	23363	220126816	220145134	64	21856	220126816	220148671
96060842	LOC729770_EPHA4	2	LOC729770	729770	222145470	222147419	EPHA4	2043	221990991	222145254	216	156429	221990991	222147419
96060843	CCDC140_PAX3	2	CCDC140	151278	222871110	222878180	PAX3	5077	222772851	222871944	-834	105330	222772851	222878180
96060844	COL4A3_COL4A4	2	COL4A3	1285	227737525	227887751	COL4A4	1286	227578168	227737519	6	309584	227578168	227887751
96060845	FBXO36_TRIP12	2	FBXO36	130888	230495458	230584170	TRIP12	9320	230340174	230494899	559	243997	230340174	230584170
96060846	EIF4E2_TIGD1	2	EIF4E2	9470	233123601	233142164	TIGD1	200765	233121023	233123470	131	21142	233121023	233142164
96060847	TNRC15_LOC730080	2	TNRC15	26058	233270285	233431562	LOC730080	730080	233270255	233270944	-659	161308	233270255	233431562
96060848	LOC729940_NGEF	2	LOC729940	729940	233585568	233588839	NGEF	25791	233451655	233586182	-614	137185	233451655	233588839
96060849	LOC653796_LOC730088	2	LOC653796	653796	233632814	233703606	LOC730088	730088	233624749	233631818	996	78858	233624749	233703606
96060850	LOC643387_LOC151174	2	LOC643387	643387	238805066	238807741	LOC151174	151174	238798493	238804811	255	9249	238798493	238807741
96060851	SEPT2 _HDLBP	2	2012-09-02	4735	241903396	241942115	HDLBP	3069	241816817	241903908	-512	125299	241816817	241942115
96060852	ATG4B_THAP4	2	ATG4B	23192	242225700	242261945	THAP4	51078	242172493	242225328	372	89453	242172493	242261945
96060853	D2HGDH_LOC728846	2	D2HGDH	728294	242322705	242356904	LOC728846	728846	242322273	242323189	-484	34632	242322273	242356904
96060854	LOC728112_FAM113A	20	LOC728112	728112	2768663	2769331	FAM113A	64773	2763971	2769332	-669	5362	2763971	2769332
96060855	VPS16_FAM113A	20	VPS16	64601	2769373	2795380	FAM113A	64773	2763971	2769332	41	31410	2763971	2795380
96060856	CDS2_PCNA	20	CDS2	8760	5055482	5119989	PCNA	5111	5043599	5055268	214	76391	5043599	5119989
96060857	MCM8_TRMT6	20	MCM8	84515	5879298	5923833	TRMT6	51605	5866486	5879173	125	57348	5866486	5923833
96060858	C20orf7_ESF1	20	C20orf7	79133	13713682	13745874	ESF1	51575	13642969	13713532	150	102906	13642969	13745874
96060859	C20orf72_SNX5	20	C20orf72	92667	17897762	17919761	SNX5	27131	17870244	17897490	272	49518	17870244	17919761
96060860	POLR3F_C20orf12	20	POLR3F	10621	18396033	18413287	C20orf12	55184	18312015	18395674	359	101273	18312015	18413287
96060861	TTLL9_DUSP15	20	TTLL9	164395	29922166	29996425	DUSP15	128853	29912531	29922140	26	83895	29912531	29996425
96060862	POFUT1_PLAGL2	20	POFUT1	23509	30259357	30290128	PLAGL2	5326	30243968	30259192	165	46161	30243968	30290128
96060863	C20orf52_NFS1	20	C20orf52	140823	33750806	33752316	NFS1	9054	33720025	33750688	118	32292	33720025	33752316
96060864	RPN2_C20orf132	20	RPN2	6185	35240888	35303440	C20orf132	140699	35163043	35241388	-500	140398	35163043	35303440
96060865	C20orf77_KIAA0406	20	C20orf77	58490	36095467	36154632	KIAA0406	9675	36044837	36095247	220	109796	36044837	36154632
96060866	LOC728273_C20orf142	20	LOC728273	728273	42373298	42389225	C20orf142	128486	42368611	42373303	-5	20615	42368611	42389225
96060867	DNTTIP1_WFDC3	20	DNTTIP1	116092	43853983	43873473	WFDC3	140686	43836254	43853954	29	37220	43836254	43873473
96060868	ZSWIM3_ACOT8	20	ZSWIM3	140831	43919669	43941177	ACOT8	10005	43903768	43919442	227	37410	43903768	43941177
96060869	CTSA_NEURL2	20	CTSA	5476	43953611	43960863	NEURL2	140825	43950674	43953308	303	10190	43950674	43960863
96060870	C20orf67_FLJ40606	20	C20orf67	63935	43996724	44010069	FLJ40606	643549	43992596	43997101	-377	17474	43992596	44010069
96060871	MOCS3_DPM1	20	MOCS3	27304	49008770	49011227	DPM1	8813	48984812	49008467	303	26416	48984812	49011227
96060872	LOC728922_CBLN4	20	LOC728922	728922	54013668	54014132	CBLN4	140689	54005903	54013419	249	8230	54005903	54014132
96060873	CSTF1_AURKA	20	CSTF1	1477	54400834	54412989	AURKA	6790	54377852	54400758	76	35138	54377852	54412989
96060874	RAB22A_PPP4R1L	20	RAB22A	57403	56318177	56375969	PPP4R1L	55370	56246381	56317901	276	129589	56246381	56375969
96060875	LOC149773_APCDD1L	20	LOC149773	149773	56524005	56533283	APCDD1L	164284	56467832	56523355	650	65452	56467832	56533283
96060876	C20orf177_PPP1R3D	20	C20orf177	63939	57948951	57955964	PPP1R3D	5509	57945282	57948747	204	10683	57945282	57955964
96060877	SS18L1_PSMA7	20	SS18L1	26039	60152217	60190961	PSMA7	5688	60145186	60151869	348	45776	60145186	60190961
96060878	C20orf11_DIDO1	20	C20orf11	54994	61039886	61050272	DIDO1	11083	60979535	61039719	167	70738	60979535	61050272
96060879	ZGPAT_ARFRP1	20	ZGPAT	84619	61809835	61837938	ARFRP1	10139	61801253	61809809	26	36686	61801253	61837938
96060880	OPRL1_RGS19	20	OPRL1	4987	62181932	62202440	RGS19	10287	62174978	62181768	164	27463	62174978	62202440
96060881	GABPA_ATP5J	21	GABPA	2551	26029570	26066213	ATP5J	522	26018662	26029836	-266	47552	26018662	26066213
96060882	C21orf49_C21orf66	21	C21orf49	54067	33066282	33093160	C21orf66	94104	33029002	33065869	413	64159	33029002	33093160
96060883	SON_GART	21	SON	6651	33837220	33871682	GART	2618	33798139	33836286	934	73544	33798139	33871682
96060884	ITSN1_CRYZL1	21	ITSN1	6453	33936654	34183479	CRYZL1	9946	33883517	33936030	624	299963	33883517	34183479
96060885	RPS9P1_LOC728778	21	RPS9P1	8410	36426591	36427274	LOC728778	728778	36421486	36426476	115	5789	36421486	36427274
96060886	TTC3_PIGP	21	TTC3	7267	37367441	37497278	PIGP	51227	37359534	37367328	113	137745	37359534	37497278
96060887	DSCR8_DSCR4	21	DSCR8	84677	38415437	38450475	DSCR4	10281	38348183	38415324	113	102293	38348183	38450475
96060888	BACE2_LOC729107	21	BACE2	25825	41461598	41570394	LOC729107	729107	41461220	41461958	-360	109175	41461220	41570394
96060889	LOC645446_RSPH1	21	LOC645446	645446	42789449	42790622	RSPH1	89765	42765665	42789470	-21	24958	42765665	42790622
96060890	RRP1B_HSF2BP	21	RRP1B	23076	43903860	43940388	HSF2BP	11077	43773500	43903802	58	166889	43773500	43940388
96060891	C21orf70_C21orf67	21	C21orf70	85395	45184383	45221316	C21orf67	84536	45179068	45184188	195	42249	45179068	45221316
96060892	LOC642852_POFUT2	21	LOC642852	642852	45532282	45534921	POFUT2	23275	45508271	45532235	47	26651	45508271	45534921
96060893	MCM3APAS_LSS	21	MCM3APAS	114044	46473586	46496032	LSS	4047	46432788	46473119	467	63245	46432788	46496032
96060894	PCNT_C21orf58	21	PCNT	5116	46568483	46690110	C21orf58	54058	46545475	46568213	270	144636	46545475	46690110
96060895	LOC644618_A26C3	22	LOC644618	644618	14668909	14722783	A26C3	23784	14636444	14667937	972	86340	14636444	14722783
96060896	MRPL40_HIRA	22	MRPL40	64976	17800036	17803598	HIRA	7290	17698224	17799219	817	105375	17698224	17803598
96060897	CDC45L_UFD1L	22	CDC45L	8318	17847416	17888135	UFD1L	7353	17817701	17846726	690	70435	17817701	17888135
96060898	COMT_TXNRD2	22	COMT	1312	18309309	18336530	TXNRD2	10587	18243040	18309359	-50	93491	18243040	18336530
96060899	RANBP1_HTF9C	22	RANBP1	5902	18485024	18494704	HTF9C	27037	18479398	18484768	256	15307	18479398	18494704
96060900	GSTT2_DDT	22	GSTT2	2953	22652324	22656098	DDT	1652	22643559	22652019	305	12540	22643559	22656098
96060901	CABIN1_LOC729832	22	CABIN1	23523	22737765	22904596	LOC729832	729832	22731978	22738013	-248	172619	22731978	22904596
96060902	SPECC1L_LOC388885	22	SPECC1L	23384	22996866	23143221	LOC388885	388885	22995269	22996100	766	147953	22995269	23143221
96060903	ADORA2A_FLJ34651	22	ADORA2A	135	23159092	23168325	FLJ34651	646023	23155178	23158398	694	13148	23155178	23168325
96060904	SNRPD3_C22orf13	22	SNRPD3	6634	23281618	23298509	C22orf13	83606	23266406	23281275	343	32104	23266406	23298509
96060905	SRRD_HPS4	22	SRRD	402055	25209846	25217899	HPS4	89781	25177446	25209820	26	40454	25177446	25217899
96060906	LOC729905_TPST2	22	LOC729905	729905	25315771	25316208	TPST2	8459	25251714	25316089	-318	64495	25251714	25316208
96060907	HSCB_CHEK2	22	HSCB	150274	27468043	27483498	CHEK2	11200	27413731	27467822	221	69768	27413731	27483498
96060908	EWSR1_RHBDD3	22	EWSR1	2130	27994271	28026505	RHBDD3	25807	27985844	27993914	357	40662	27985844	28026505
96060909	UCRC_ZMAT5	22	UCRC	29796	28493358	28496402	ZMAT5	55954	28456945	28492969	389	39458	28456945	28496402
96060910	LOC550631_SF3A1	22	LOC550631	550631	29083036	29102818	SF3A1	10291	29057977	29082913	123	44842	29057977	29102818
96060911	FLJ20464_PATZ1	22	FLJ20464	54944	30072745	30073444	PATZ1	23598	30051790	30072249	496	21655	30051790	30073444
96060912	LOC730062_LARGE	22	LOC730062	730062	32645473	32647467	LARGE	9215	31999063	32646410	-937	648405	31999063	32647467
96060913	MPST_TST	22	MPST	4357	35745648	35755809	TST	7263	35736852	35745437	211	18958	35736852	35755809
96060914	H1F0_LOC730108	22	H1F0	3005	36531060	36533389	LOC730108	730108	36528361	36531363	-303	5029	36528361	36533389
96060915	POLR2F_C22orf23	22	POLR2F	5435	36679664	36693752	C22orf23	84645	36669479	36679551	113	24274	36669479	36693752
96060916	CBY1_LOC646851	22	CBY1	25776	37382604	37399801	LOC646851	646851	37317308	37382361	243	82494	37317308	37399801
96060917	ATF4_LOC730136	22	ATF4	468	38246515	38248637	LOC730136	730136	38246581	38247144	-629	2123	38246515	38248637
96060918	MCHR1_CTA-229A8.2	22	MCHR1	2847	39405128	39408764	CTA-229A8.2	651258	39399434	39405069	59	9331	39399434	39408764
96060919	XPNPEP3_ST13	22	XPNPEP3	63929	39583040	39653829	ST13	6767	39550545	39582633	407	103285	39550545	39653829
96060920	ACO2_PHF5A	22	ACO2	50	40195075	40254939	PHF5A	84844	40185667	40194654	421	69273	40185667	40254939
96060921	XRCC6_FAM152B	22	XRCC6	2547	40347241	40389998	FAM152B	27351	40326882	40346862	379	63117	40326882	40389998
96060922	RNU12P_POLDIP3	22	RNU12P	267010	41340864	41341593	POLDIP3	84271	41309671	41340906	-42	31923	41309671	41341593
96060923	LOC730169_PACSIN2	22	LOC730169	730169	41740705	41741239	PACSIN2	11252	41595721	41741094	-389	145519	41595721	41741239
96060924	RIBC2_SMC1B	22	RIBC2	26150	44188244	44206966	SMC1B	27127	44118608	44188164	80	88359	44118608	44206966
96060925	LOC727975_WNT7B	22	LOC727975	727975	44751475	44753291	WNT7B	7477	44696316	44751395	80	56976	44696316	44753291
96060926	CRELD2_ALG12	22	CRELD2	79174	48698348	48707180	ALG12	79087	48682856	48698110	238	24325	48682856	48707180
96060927	TRABD_LOC644111	22	TRABD	80305	48966487	48980154	LOC644111	644111	48965381	48965938	549	14774	48965381	48980154
96060928	NCAPH2_LMF2	22	NCAPH2	29781	49293538	49308767	LMF2	91289	49288246	49292979	559	20522	49288246	49308767
96060929	CHL1_LOC642891	3	CHL1	10752	213650	426098	LOC642891	642891	212441	214090	-440	213658	212441	426098
96060930	SETD5_LOC440944	3	SETD5	55209	9414384	9494838	LOC440944	440944	9410634	9413752	632	84205	9410634	9494838
96060931	ARPC4_TADA3L	3	ARPC4	10093	9809227	9823789	TADA3L	10474	9796651	9809420	-193	27139	9796651	9823789
96060932	FANCD2_CIDECP	3	FANCD2	2177	10043113	10118614	CIDECP	152302	10034237	10042820	293	84378	10034237	10118614
96060933	LOC643983_RAF1	3	LOC643983	643983	12680032	12680761	RAF1	5894	12600108	12680678	-646	80654	12600108	12680761
96060934	FBLN2_LOC728663	3	FBLN2	2199	13565625	13654923	LOC728663	728663	13565767	13566248	-623	89299	13565625	13654923
96060935	TMEM43_CHCHD4	3	TMEM43	79188	14141546	14160180	CHCHD4	131474	14128584	14141323	223	31597	14128584	14160180
96060936	LSM3_XPC	3	LSM3	27258	14195341	14214842	XPC	7508	14161648	14195143	198	53195	14161648	14214842
96060937	EAF1_METTL6	3	EAF1	85403	15443866	15459124	METTL6	131965	15427855	15444015	-149	31270	15427855	15459124
96060938	BTD_HACL1	3	BTD	686	15618259	15662329	HACL1	26061	15577243	15618134	125	85087	15577243	15662329
96060939	OXNAD1_DPH3	3	OXNAD1	92106	16281718	16322598	DPH3	285381	16277014	16281409	309	45585	16277014	16322598
96060940	RPL15_NKIRAS1	3	RPL15	6138	23933643	23937338	NKIRAS1	28512	23908576	23933541	102	28763	23908576	23937338
96060941	LOC644990_THRB	3	LOC644990	644990	24510396	24516506	THRB	7068	24134709	24511317	-921	381798	24134709	24516506
96060942	LOC728665_OSBPL10	3	LOC728665	728665	31997875	32005637	OSBPL10	114884	31677321	31998242	-367	328317	31677321	32005637
96060943	TRIM71_UNQ6490	3	TRIM71	131405	32834514	32908775	UNQ6490	389102	32832845	32833862	652	75931	32832845	32908775
96060944	MLH1_EPM2AIP1	3	MLH1	4292	37009983	37067341	EPM2AIP1	9852	37004233	37009799	184	63109	37004233	37067341
96060945	TTC21A_GORASP1	3	TTC21A	199223	39124195	39155395	GORASP1	64689	39113095	39124134	61	42301	39113095	39155395
96060946	LOC645874_ULK4	3	LOC645874	645874	41977918	42103869	ULK4	54986	41265980	41978664	-746	837890	41265980	42103869
96060947	SS18L2_SEC22C	3	SS18L2	51188	42598442	42611490	SEC22C	9117	42564476	42598432	10	47015	42564476	42611490
96060948	KIF15_KIAA1143	3	KIF15	56992	44778289	44869749	KIAA1143	57456	44769530	44778158	131	100220	44769530	44869749
96060949	EXOSC7_ZDHHC3	3	EXOSC7	23016	44992768	45027966	ZDHHC3	51304	44941663	44992618	150	86304	44941663	45027966
96060950	SACM1L_LOC644714	3	SACM1L	22908	45705947	45761905	LOC644714	644714	45693872	45705331	616	68034	45693872	45761905
96060951	SACM1L_MIRN565	3	SACM1L	22908	45705947	45761905	MIRN565	693150	45705467	45705563	384	56439	45705467	45761905
96060952	LOC729763_LOC729756	3	LOC729763	729763	46828598	46829390	LOC729756	729756	46825892	46828467	131	3499	46825892	46829390
96060953	KLHL18_KIF9	3	KLHL18	23276	47299444	47363310	KIF9	64147	47244889	47299092	352	118422	47244889	47363310
96060954	LOC729812_PLXNB1	3	LOC729812	729812	48441340	48446119	PLXNB1	5364	48420267	48441746	-406	25853	48420267	48446119
96060955	CCDC72_CCDC51	3	CCDC72	51372	48456690	48460541	CCDC51	79714	48448584	48456533	157	11958	48448584	48460541
96060956	ARIH2_LOC646450	3	ARIH2	10425	48931285	48997978	LOC646450	646450	48930219	48931822	-537	67760	48930219	48997978
96060957	C3orf60_DALRD3	3	C3orf60	25915	49032912	49035932	DALRD3	55152	49027439	49033471	-559	8494	49027439	49035932
96060958	C3orf60_MIRN425	3	C3orf60	25915	49032912	49035932	MIRN425	494337	49032584	49032670	242	3349	49032584	49035932
96060959	C3orf60_MIRN191	3	C3orf60	25915	49032912	49035932	MIRN191	406966	49033054	49033145	-233	3021	49032912	49035932
96060960	TCTA_RHOA	3	TCTA	6988	49424643	49428912	RHOA	387	49371582	49424530	113	57331	49371582	49428912
96060961	RNF123_MST1	3	RNF123	63891	49701994	49733966	MST1	4485	49696391	49701099	895	37576	49696391	49733966
96060962	CYB561D2_TUSC4	3	CYB561D2	11068	50363301	50366504	TUSC4	10641	50359923	50363490	-189	6582	50359923	50366504
96060963	PARP3_RRP9	3	PARP3	10039	51951401	51957923	RRP9	9136	51942486	51950962	439	15438	51942486	51957923
96060964	PHF7_BAP1	3	PHF7	51533	52419567	52432697	BAP1	8314	52410064	52419049	518	22634	52410064	52432697
96060965	GNL3_PBRM1	3	GNL3	26354	52694976	52703553	PBRM1	55193	52554423	52694892	84	149131	52554423	52703553
96060966	SPCS1_GLT8D1	3	SPCS1	28972	52714897	52717249	GLT8D1	55830	52703544	52715088	-191	13706	52703544	52717249
96060967	LOC401068_SFMBT1	3	LOC401068	401068	53055148	53057241	SFMBT1	51460	52913667	53055110	38	143575	52913667	53057241
96060968	IL17RB_CHDH	3	IL17RB	55540	53855612	53874867	CHDH	55349	53826679	53855216	396	48189	53826679	53874867
96060969	ATXN7_THOC7	3	ATXN7	6314	63825273	63961367	THOC7	80145	63794586	63824549	724	166782	63794586	63961367
96060970	ATXN7_LOC730046	3	ATXN7	6314	63825273	63961367	LOC730046	730046	63824573	63825343	-70	136795	63824573	63961367
96060971	GPR27_EIF4E3	3	GPR27	2850	71885891	71887018	EIF4E3	317649	71814568	71885465	426	72451	71814568	71887018
96060972	NSUN3_DHFRL1	3	NSUN3	63899	95264545	95328320	DHFRL1	200895	95259456	95264350	195	68865	95259456	95328320
96060973	LNP1_TOMM70A	3	LNP1	348801	101602715	101657864	TOMM70A	9868	101564997	101602915	-200	92868	101564997	101657864
96060974	DZIP3_KIAA1524	3	DZIP3	9666	109791274	109896383	KIAA1524	57650	109752094	109790980	294	144290	109752094	109896383
96060975	SLC35A5_ATG3	3	SLC35A5	55032	113763585	113785693	ATG3	64422	113734049	113763175	410	51645	113734049	113785693
96060976	ATP6V1A_NAT13	3	ATP6V1A	523	114948598	115013593	NAT13	80218	114920531	114947786	812	93063	114920531	115013593
96060977	QTRTD1_KIAA1407	3	QTRTD1	79691	115258301	115289959	KIAA1407	57577	115165674	115258150	151	124286	115165674	115289959
96060978	C3orf30_IGSF11	3	C3orf30	152405	120347687	120352992	IGSF11	152404	120102167	120347588	99	250826	120102167	120352992
96060979	EAF2_IQCB1	3	EAF2	55840	123036724	123088063	IQCB1	9657	122971531	123036616	108	116533	122971531	123088063
96060980	C3orf28_CCDC58	3	C3orf28	26355	123585713	123611651	CCDC58	131076	123561126	123584764	949	50526	123561126	123611651
96060981	LOC729202_KPNA1	3	LOC729202	729202	123716058	123716553	KPNA1	3836	123623438	123716474	-416	93116	123623438	123716553
96060982	DTX3L_PARP9	3	DTX3L	151636	123765956	123775973	PARP9	83666	123729461	123766114	-158	46513	123729461	123775973
96060983	IFT122_MBD4	3	IFT122	55764	130641658	130721881	MBD4	8930	130632483	130641542	116	89399	130632483	130721881
96060984	NEK11_ASTE1	3	NEK11	79858	132228417	132551993	ASTE1	28990	132215411	132228336	81	336583	132215411	132551993
96060985	UBA5_ACAD11	3	UBA5	79876	133861836	133879312	ACAD11	84129	133759675	133861616	220	119638	133759675	133879312
96060986	LOC348808_NPHP3	3	LOC348808	348808	133923876	134075743	NPHP3	27031	133882144	133923966	-90	193600	133882144	134075743
96060987	CDV3_LOC729692	3	CDV3	55573	134775264	134791795	LOC729692	729692	134775137	134775556	-292	16659	134775137	134791795
96060988	CEP63_ANAPC13	3	CEP63	80254	135687759	135763298	ANAPC13	25847	135679240	135687519	240	84059	135679240	135763298
96060989	LOC401089_FOXL2	3	LOC401089	401089	140148766	140155520	FOXL2	668	140145756	140148491	275	9765	140145756	140155520
96060990	SR140_LOC729705	3	SR140	23350	144203062	144262257	LOC729705	729705	144202439	144202999	63	59819	144202439	144262257
96060991	LOC646903_PFN2	3	LOC646903	646903	151171742	151173719	PFN2	5217	151165381	151171431	311	8339	151165381	151173719
96060992	LOC391587_TMEM183B	3	LOC391587	391587	151184062	151185274	TMEM183B	653659	151182138	151183843	219	3137	151182138	151185274
96060993	TSC22D2_LOC730025	3	TSC22D2	9819	151609478	151660321	LOC730025	730025	151465884	151609272	206	194438	151465884	151660321
96060994	EIF2A_SERP1	3	EIF2A	83939	151747264	151786493	SERP1	27230	151742987	151746927	337	43507	151742987	151786493
96060995	LOC730030_SIAH2	3	LOC730030	730030	151963344	151963778	SIAH2	6478	151941600	151963953	-609	22354	151941600	151963953
96060996	TIPARP_LOC653801	3	TIPARP	25976	157875073	157907228	LOC653801	653801	157872345	157875518	-445	34884	157872345	157907228
96060997	SMC4_IFT80	3	SMC4	10051	161600118	161635435	IFT80	57560	161457482	161600014	104	177954	161457482	161635435
96060998	LOC401098_TRIM59	3	LOC401098	401098	161650038	161652651	TRIM59	286827	161635985	161650320	-282	16667	161635985	161652651
96060999	SERPINI1_PDCD10	3	SERPINI1	5274	168936217	169026048	PDCD10	11235	168884388	168935345	872	141661	168884388	169026048
96061000	LOC730140_GOLIM4	3	LOC730140	730140	169295882	169296577	GOLIM4	27333	169209925	169296363	-481	86653	169209925	169296577
96061001	ZNF639_LOC647244	3	ZNF639	51193	180524245	180536014	LOC647244	647244	180523568	180523843	402	12447	180523568	180536014
96061002	NDUFB5_MRPL47	3	NDUFB5	4711	180805269	180824982	MRPL47	57129	180788947	180805128	141	36036	180788947	180824982
96061003	LOC90113_LOC730215	3	LOC90113	90113	185431011	185442814	LOC730215	730215	185429068	185430761	250	13747	185429068	185442814
96061004	MGC2408_ALG3	3	MGC2408	84291	185450143	185459241	ALG3	10195	185442811	185449440	703	16431	185442811	185459241
96061005	ECE2_ALG3	3	ECE2	9718	185450211	185493512	ALG3	10195	185442811	185449440	771	50702	185442811	185493512
96061006	PIGX_C3orf34	3	PIGX	54965	197923712	197946166	C3orf34	84984	197918298	197923491	221	27869	197918298	197946166
96061007	LOC152217_NCBP2	3	LOC152217	152217	198153827	198155299	NCBP2	22916	198146675	198153797	30	8625	198146675	198155299
96061008	LOC643052_LOC391609	3	LOC643052	643052	198245305	198246363	LOC391609	391609	198243607	198244995	310	2757	198243607	198246363
96061009	LMLN_IQCG	3	LMLN	89782	199171468	199249965	IQCG	84223	199100345	199171271	197	149621	199100345	199249965
96061010	PIGG_ZNF721	4	PIGG	54872	483010	523312	ZNF721	170960	423777	482891	119	99536	423777	523312
96061011	TMEM175_GAK	4	TMEM175	84286	916262	942444	GAK	2580	833066	915975	287	109379	833066	942444
96061012	TACC3_TMEM129	4	TACC3	10460	1693062	1716696	TMEM129	92305	1687477	1692882	180	29220	1687477	1716696
96061013	NAT8L_LOC728140	4	NAT8L	339983	2031385	2037433	LOC728140	728140	2016796	2030820	565	20638	2016796	2037433
96061014	GRK4_NOL14	4	GRK4	2868	2935141	3012272	NOL14	8602	2909461	2934916	225	102812	2909461	3012272
96061015	ZNF509_LYAR	4	ZNF509	166793	4342879	4374410	LYAR	55646	4320337	4342744	135	54074	4320337	4374410
96061016	LOC285484_JAKMIP1	4	LOC285484	285484	6253075	6290945	JAKMIP1	152789	6106385	6253183	-108	184561	6106385	6290945
96061017	MGC21874_CCDC96	4	MGC21874	93624	7095954	7110582	CCDC96	257236	7093799	7095567	387	16784	7093799	7110582
96061018	LOC389199_AFAP1	4	LOC389199	389199	7991628	7992923	AFAP1	60312	7811341	7992486	-858	181583	7811341	7992923
96061019	FLJ39653_TAPT1	4	FLJ39653	202020	15837384	15839383	TAPT1	202018	15772017	15837192	192	67367	15772017	15839383
96061020	NCAPG_C4orf30	4	NCAPG	64151	17421623	17455586	C4orf30	54876	17411870	17421479	144	43717	17411870	17455586
96061021	KLF3_FLJ13197	4	KLF3	51274	38342212	38376796	FLJ13197	79667	38290717	38342644	-432	86080	38290717	38376796
96061022	LIAS_RPL9	4	LIAS	11019	39137060	39155668	RPL9	6133	39132139	39136963	97	23530	39132139	39155668
96061023	LOC643449_COMMD8	4	LOC643449	643449	47160604	47167208	COMMD8	54951	47147567	47160433	171	19642	47147567	47167208
96061024	LOC643464_NFXL1	4	LOC643464	643464	47611175	47624105	NFXL1	152518	47544014	47611390	-215	80092	47544014	47624105
96061025	OCIAD1_LOC728298	4	OCIAD1	54940	48527862	48558020	LOC728298	728298	48407111	48528515	-653	150910	48407111	48558020
96061026	LOC643783_USP46	4	LOC643783	643783	53220384	53222787	USP46	64854	53155957	53220197	187	66831	53155957	53222787
96061027	LOC643901_CHIC2	4	LOC643901	643901	54625385	54625902	CHIC2	26511	54570713	54625545	-160	55190	54570713	54625902
96061028	CEP135_LOC644173	4	CEP135	9662	56509794	56594284	LOC644173	644173	56508879	56510338	-544	85406	56508879	56594284
96061029	PAICS_PPAT	4	PAICS	10606	56996698	57022284	PPAT	5471	56954285	56996602	96	68000	56954285	57022284
96061030	LOC550112_UBA6	4	LOC550112	550112	68249598	68269817	UBA6	55236	68165123	68249453	145	104695	68165123	68269817
96061031	THAP6_RCHY1	4	THAP6	152815	76658707	76674258	RCHY1	25898	76623371	76658652	55	50888	76623371	76674258
96061032	ENOPH1_HNRPDL	4	ENOPH1	58478	83570787	83601264	HNRPDL	9987	83563388	83570447	340	37877	83563388	83601264
96061033	MRPS18C_HEL308	4	MRPS18C	51023	84596196	84601900	HEL308	113510	84547527	84596020	176	54374	84547527	84601900
96061034	LOC728483_WDFY3	4	LOC728483	728483	86105897	86106253	WDFY3	23001	85809719	86106568	-671	296850	85809719	86106568
96061035	C4orf12_WDFY3	4	C4orf12	404201	86106562	86151454	WDFY3	23001	85809719	86106568	-6	341736	85809719	86151454
96061036	LOC728561_PPM1K	4	LOC728561	728561	89423926	89424997	PPM1K	152926	89402041	89424771	-845	22957	89402041	89424997
96061037	BMPR1B_LOC728442	4	BMPR1B	658	95898151	96295099	LOC728442	728442	95883842	95898158	-7	411258	95883842	96295099
96061038	LOC256880_H2AFZ	4	LOC256880	256880	101090659	101092643	H2AFZ	3015	101088267	101090535	124	4377	101088267	101092643
96061039	FLJ20021_PPP3CA	4	FLJ20021	90024	102487405	102489067	PPP3CA	5530	102163610	102487376	29	325458	102163610	102489067
96061040	CISD2_UBE2D3	4	CISD2	493856	104009649	104029164	UBE2D3	7323	103936217	104009473	176	92948	103936217	104029164
96061041	GSTCD_INTS12	4	GSTCD	79807	106849393	106986360	INTS12	57117	106823233	106849278	115	163128	106823233	106986360
96061042	SCYE1_MGC16169	4	SCYE1	9255	107457124	107489021	MGC16169	93627	107186686	107456834	290	302336	107186686	107489021
96061043	RPL34_FLJ37673	4	RPL34	6164	109761171	109771089	FLJ37673	285456	109697185	109761520	-349	73905	109697185	109771089
96061044	ZCCHC23_COL25A1	4	ZCCHC23	645078	110443640	110456740	COL25A1	84570	109954421	110443248	392	502320	109954421	110456740
96061045	SPATA5_NUDT6	4	SPATA5	166378	124063679	124455259	NUDT6	11162	124033249	124063573	106	422011	124033249	124455259
96061046	C4orf29_MFSD8	4	C4orf29	80167	129105911	129171918	MFSD8	256471	129061027	129106554	-643	110892	129061027	129171918
96061047	C4orf33_SCLT1	4	C4orf33	132321	130234356	130253293	SCLT1	132320	130024837	130234212	144	228457	130024837	130253293
96061048	LOC646484_LOC152586	4	LOC646484	646484	141638330	141641934	LOC152586	152586	141584037	141638936	-606	57898	141584037	141641934
96061049	USP38_LOC729675	4	USP38	84640	144325548	144362090	LOC729675	729675	144073798	144325900	-352	288293	144073798	144362090
96061050	HHIP_LOC646576	4	HHIP	64399	145786623	145879331	LOC646576	646576	145783518	145787040	-417	95814	145783518	145879331
96061051	ABCE1_ANAPC10	4	ABCE1	6059	146238931	146269781	ANAPC10	10393	146135770	146238791	140	134012	146135770	146269781
96061052	SMAD1_LOC646593	4	SMAD1	4086	146622401	146699778	LOC646593	646593	146622517	146623089	-688	77378	146622401	146699778
96061053	DKFZP434I0714_FBXW7	4	DKFZP434I0714	54553	153676154	153679865	FBXW7	55294	153461860	153675622	532	218006	153461860	153679865
96061054	ARFIP1_TIGD4	4	ARFIP1	27236	153920562	154052514	TIGD4	201798	153909956	153920327	235	142559	153909956	154052514
96061055	KLHL2_TMEM192	4	KLHL2	11275	166348238	166463749	TMEM192	201931	166219022	166349151	-913	244728	166219022	166463749
96061056	GALNT17_LOC441052	4	GALNT17	442117	172971229	174199285	LOC441052	441052	172969864	172971333	-104	1229422	172969864	174199285
96061057	NBLA00301_HAND2	4	NBLA00301	79804	174688218	174697216	HAND2	9464	174684227	174687953	265	12990	174684227	174697216
96061058	KIAA1712_FBXO8	4	KIAA1712	80817	175441435	175478057	FBXO8	26269	175394384	175441977	-542	83674	175394384	175478057
96061059	C4orf41_RWDD4A	4	C4orf41	60684	184817440	184871739	RWDD4A	201965	184797786	184817301	139	73954	184797786	184871739
96061060	CCDC111_CASP3	4	CCDC111	201973	185807896	185853106	CASP3	836	185785844	185807623	273	67263	185785844	185853106
96061061	SNX25_KIAA1430	4	SNX25	83891	186368278	186522114	KIAA1430	57587	186317813	186367652	626	204302	186317813	186522114
96061062	CYP4V2_FLJ38576	4	CYP4V2	285440	187349668	187371606	FLJ38576	651430	187346888	187349638	30	24719	187346888	187371606
96061063	FRG1_LOC728339	4	FRG1	2483	191098968	191121353	LOC728339	728339	191021608	191097987	981	99746	191021608	191121353
96061064	SDHA_CCDC127	5	SDHA	6389	271447	309792	CCDC127	133957	257875	271297	150	51918	257875	309792
96061065	EXOC3_LOC116349	5	EXOC3	11336	496334	520411	LOC116349	116349	496018	496610	-276	24394	496018	520411
96061066	TRIP13_BRD9	5	TRIP13	9319	946004	971160	BRD9	65980	916856	945915	89	54305	916856	971160
96061067	LOC728594_SLC6A3	5	LOC728594	728594	1497668	1498584	SLC6A3	6531	1445909	1498545	-877	52676	1445909	1498584
96061068	C5orf38_IRX2	5	C5orf38	153571	2805262	2808511	IRX2	153572	2799880	2804769	493	8632	2799880	2808511
96061069	SRD5A1_NSUN2	5	SRD5A1	6715	6686500	6722675	NSUN2	54888	6652352	6686157	343	70324	6652352	6722675
96061070	MTRR_FASTKD3	5	MTRR	4552	7922217	7954237	FASTKD3	79072	7912272	7922115	102	41966	7912272	7954237
96061071	CCT5_LOC134145	5	CCT5	22948	10303282	10319501	LOC134145	134145	10279445	10302989	293	40057	10279445	10319501
96061072	BASP1_FLJ34047	5	BASP1	10409	17270750	17329943	FLJ34047	285696	17269438	17270598	152	60506	17269438	17329943
96061073	C5orf22_RNASEN	5	C5orf22	55322	31568158	31590043	RNASEN	29102	31436926	31567925	233	153118	31436926	31590043
96061074	LOC729915_LOC643373	5	LOC729915	729915	34225357	34230651	LOC643373	643373	34204948	34225519	-162	25704	34204948	34230651
96061075	SKP2_LMBRD2	5	SKP2	6502	36187946	36219904	LMBRD2	92255	36139171	36187772	174	80734	36139171	36219904
96061076	LOC729938_MIRN580	5	LOC729938	729938	36183225	36188086	MIRN580	693165	36183750	36183846	-621	4862	36183225	36188086
96061077	NIPBL_LOC646719	5	NIPBL	25836	36912742	37101678	LOC646719	646719	36900284	36913460	-718	201395	36900284	37101678
96061078	OSMR_LOC729989	5	OSMR	9180	38881893	38970159	LOC729989	729989	38879379	38882110	-217	90781	38879379	38970159
96061079	NNT_LOC730063	5	NNT	23530	43638582	43741347	LOC730063	730063	43619335	43639527	-945	122013	43619335	43741347
96061080	ISL1_LOC642366	5	ISL1	3670	50715026	50726310	LOC642366	642366	50708659	50715245	-219	17652	50708659	50726310
96061081	SKIV2L2_DHX29	5	SKIV2L2	23517	54639373	54756562	DHX29	54505	54587830	54639278	95	168733	54587830	54756562
96061082	LOC727988_IL6ST	5	LOC727988	727988	55325951	55327069	IL6ST	3572	55272451	55326520	-569	54619	55272451	55327069
96061083	NDUFA12L_ERCC8	5	NDUFA12L	91942	60276798	60484609	ERCC8	1161	60205415	60276648	150	279195	60205415	60484609
96061084	SDCCAG10_SFRS12IP1	5	SDCCAG10	10283	64100511	64350346	SFRS12IP1	285672	64054269	64100252	259	296078	64054269	64350346
96061085	PPWD1_CENPK	5	PPWD1	23398	64894891	64919129	CENPK	64105	64849349	64894740	151	69781	64849349	64919129
96061086	FLJ13611_TRIM23	5	FLJ13611	80006	64956628	64997648	TRIM23	373	64921263	64955943	685	76386	64921263	64997648
96061087	NLN_SGTB	5	NLN	57486	65053841	65155149	SGTB	54557	64999554	65053652	189	155596	64999554	65155149
96061088	RAD17_TAF9	5	RAD17	5884	68700880	68746384	TAF9	6880	68683309	68701596	-716	63076	68683309	68746384
96061090	GUSBP1_LOC728506	5	GUSBP1	153561	69235359	69806474	LOC728506	728506	69228395	69235293	66	578080	69228395	69806474
96061091	LOC728575_LOC728565	5	LOC728575	728575	70564218	70568048	LOC728565	728565	70471599	70564528	-310	96450	70471599	70568048
96061092	PTCD2_MRPS27	5	PTCD2	79810	71651974	71691808	MRPS27	23107	71551111	71651809	165	140698	71551111	71691808
96061093	UTP15_ANKRA2	5	UTP15	84135	72897354	72913550	ANKRA2	57763	72883919	72897254	100	29632	72883919	72913550
96061094	TINP1_GFM2	5	TINP1	10412	74098859	74108490	GFM2	84340	74052787	74098798	61	55704	74052787	74108490
96061095	HMGCR_LOC728775	5	HMGCR	3156	74668855	74693681	LOC728775	728775	74668500	74669239	-384	25182	74668500	74693681
96061096	POLK_COL4A3BP	5	POLK	51426	74843337	74930889	COL4A3BP	10087	74710821	74843196	141	220069	74710821	74930889
96061097	LOC728723_ZBED3	5	LOC728723	728723	76418382	76470884	ZBED3	84327	76408288	76418786	-404	62597	76408288	76470884
96061098	SCAMP1_LOC728769	5	SCAMP1	9522	77692110	77810636	LOC728769	728769	77690344	77692119	-9	120293	77690344	77810636
96061099	BHMT2_DMGDH	5	BHMT2	23743	78401339	78421045	DMGDH	29958	78329185	78401205	134	91861	78329185	78421045
96061100	MSH3_DHFR	5	MSH3	4437	79986050	80208390	DHFR	1719	79957801	79986556	-506	250590	79957801	80208390
96061101	XRCC4_TMEM167	5	XRCC4	7518	82409073	82685335	TMEM167	153339	82387742	82408935	138	297594	82387742	82685335
96061102	POLR3G_LOC153364	5	POLR3G	10622	89806482	89843881	LOC153364	153364	89789776	89806341	141	54106	89789776	89843881
96061103	ARSK_KIAA0372	5	ARSK	153642	94916621	94965638	KIAA0372	9652	94825868	94916438	183	139771	94825868	94965638
96061104	LOC441066_LOC728093	5	LOC441066	441066	98889691	98898129	LOC728093	728093	98885367	98888964	727	12763	98885367	98898129
96061105	FLJ11235_EPB41L4A	5	FLJ11235	54508	111782720	111784840	EPB41L4A	64097	111526214	111782909	-189	258627	111526214	111784840
96061106	AP3S1_ATG12	5	AP3S1	1176	115205518	115277677	ATG12	9140	115193714	115205398	120	83964	115193714	115277677
96061107	ZNF474_LOC728711	5	ZNF474	133923	121493114	121517165	LOC728711	728711	121463358	121493044	70	53808	121463358	121517165
96061108	SLC22A4_LOC729044	5	SLC22A4	6583	131658044	131707798	LOC729044	729044	131656941	131658170	-126	50858	131656941	131707798
96061109	KIF20A_BRD8	5	KIF20A	10112	137542784	137551261	BRD8	10902	137503358	137542257	527	47904	137503358	137551261
96061110	CTNNA1_LOC729429	5	CTNNA1	1495	138117006	138298622	LOC729429	729429	138072992	138117671	-665	225631	138072992	138298622
96061111	SLC35A4_APBB3	5	SLC35A4	113829	139924604	139928867	APBB3	10307	139918037	139924373	231	10831	139918037	139928867
96061112	IK_NDUFA2	5	IK	3550	140007568	140022098	NDUFA2	4695	140005142	140007424	144	16957	140005142	140022098
96061113	HARS2_HARS	5	HARS2	23438	140051202	140059074	HARS	3035	140033674	140051155	47	25401	140033674	140059074
96061114	RELL2_HDAC3	5	RELL2	285613	140996779	141000815	HDAC3	8841	140980627	140996596	183	20189	140980627	141000815
96061115	KCTD16_YIPF5	5	KCTD16	57528	143530630	143837137	YIPF5	81555	143517919	143530387	243	319219	143517919	143837137
96061116	LOC728237_HTR4	5	LOC728237	728237	148013551	148014285	HTR4	3360	147810788	148013934	-383	203498	147810788	148014285
96061117	hCG_1980447_SH3TC2	5	hCG_1980447	255187	148423073	148431283	SH3TC2	79628	148341906	148422930	143	89378	148341906	148431283
96061118	hCG_1980447_MIRN584	5	hCG_1980447	255187	148423073	148431283	MIRN584	693169	148422068	148422164	909	9216	148422068	148431283
96061119	LOC728264_IL17B	5	LOC728264	728264	148739242	148790387	IL17B	27190	148734023	148739031	211	56365	148734023	148790387
96061120	G3BP1_LOC729421	5	G3BP1	10146	151131669	151165108	LOC729421	729421	151129899	151131262	407	35210	151129899	151165108
96061121	MFAP3_C5orf3	5	MFAP3	4238	153398752	153414786	C5orf3	10827	153351456	153398690	62	63331	153351456	153414786
96061122	LOC644500_GABRB2	5	LOC644500	644500	160907287	160908542	GABRB2	2561	160653449	160907708	-421	255094	160653449	160908542
96061123	HMMR_NUDCD2	5	HMMR	3161	162820241	162851525	NUDCD2	134492	162813164	162819721	520	38362	162813164	162851525
96061124	TLX3_LOC728145	5	TLX3	30012	170668893	170671743	LOC728145	728145	170665590	170668533	360	6154	170665590	170671743
96061125	FGF18_LOC728985	5	FGF18	8817	170779272	170816781	LOC728985	728985	170779166	170779765	-493	37616	170779166	170816781
96061126	HIGD2A_HSPC111	5	HIGD2A	192286	175748390	175749357	HSPC111	51491	175743555	175748959	-569	5803	175743555	175749357
96061127	PRELID1_RAB24	5	PRELID1	27166	176663441	176666556	RAB24	53917	176660814	176663311	130	5743	176660814	176666556
96061128	LOC401222_FAM153A	5	LOC401222	401222	177140021	177144628	FAM153A	285596	177082971	177140283	-262	61658	177082971	177144628
96061129	LOC729754_LOC729753	5	LOC729754	729754	180691027	180702027	LOC729753	729753	180690268	180690884	143	11760	180690268	180702027
96061130	LOC646070_LOC642263	6	LOC646070	646070	87849	88313	LOC642263	642263	76703	87706	143	11611	76703	88313
96061131	LOC728321_C6orf145	6	LOC728321	728321	3696906	3698128	C6orf145	221749	3667852	3696935	-29	30277	3667852	3698128
96061132	C6orf201_C6orf146	6	C6orf201	404220	4024450	4075998	C6orf146	222826	4013600	4024390	60	62399	4013600	4075998
96061133	FARS2_LYRM4	6	FARS2	10667	5206726	5716815	LYRM4	57128	5053652	5206167	559	663164	5053652	5716815
96061134	RREB1_LOC643936	6	RREB1	6239	7053263	7196194	LOC643936	643936	7052562	7053218	45	143633	7052562	7196194
96061135	RIOK1_CAGE1	6	RIOK1	83732	7335061	7363269	CAGE1	285782	7271886	7334941	120	91384	7271886	7363269
96061136	AOF1_TPMT	6	AOF1	221656	18263662	18332063	TPMT	7172	18236521	18263353	309	95543	18236521	18332063
96061137	THEM2_TTRAP	6	THEM2	55856	24775254	24809921	TTRAP	51567	24758184	24775094	160	51738	24758184	24809921
96061138	HIST1H2BA_HIST1H2AA	6	HIST1H2BA	255626	25835116	25835552	HIST1H2AA	221613	25834270	25834769	347	1283	25834270	25835552
96061139	HIST1H2APS5_HIST1H2BB	6	HIST1H2APS5	10341	26152107	26152757	HIST1H2BB	3018	26151434	26151864	243	1324	26151434	26152757
96061140	HIST1H2AC_HIST1H2BC	6	HIST1H2AC	8334	26232352	26232897	HIST1H2BC	8347	26231674	26232111	241	1224	26231674	26232897
96061141	HIST1H2BF_HIST1H3D	6	HIST1H2BF	8343	26307766	26308195	HIST1H3D	8351	26304991	26307443	323	3205	26304991	26308195
96061142	HIST1H2BF_HIST1H2AD	6	HIST1H2BF	8343	26307766	26308195	HIST1H2AD	3013	26306991	26307450	316	1205	26306991	26308195
96061143	HIST1H2AE_HIST1H2BG	6	HIST1H2AE	3012	26325127	26325690	HIST1H2BG	8339	26324407	26324851	276	1284	26324407	26325690
96061144	HIST1H2BI_HIST1H2APS4	6	HIST1H2BI	8346	26381183	26381619	HIST1H2APS4	8333	26380400	26380747	436	1220	26380400	26381619
96061145	HIST1H2AG_HIST1H2BJ	6	HIST1H2AG	8969	27208800	27211050	HIST1H2BJ	8970	27208074	27208554	246	2977	27208074	27211050
96061146	HIST1H2AH_HIST1H2BK	6	HIST1H2AH	85235	27222887	27223373	HIST1H2BK	85236	27214052	27222598	289	9322	27214052	27223373
96061147	HIST1H4PS1_HIST1H2BL	6	HIST1H4PS1	10337	27882924	27883094	HIST1H2BL	8340	27883236	27883688	-764	765	27882924	27883688
96061148	HIST1H2AI_HIST1H2BL	6	HIST1H2AI	8329	27883956	27884424	HIST1H2BL	8340	27883236	27883688	268	1189	27883236	27884424
96061149	HIST1H2BM_HIST1H2AJ	6	HIST1H2BM	8342	27890801	27891246	HIST1H2AJ	8331	27890059	27890497	304	1188	27890059	27891246
96061150	HIST1H2BN_HIST1H2AK	6	HIST1H2BN	8341	27914343	27914873	HIST1H2AK	8330	27913605	27914103	240	1269	27913605	27914873
96061151	HIST1H2AL_HIST1H2BPS2	6	HIST1H2AL	8332	27941086	27941555	HIST1H2BPS2	10340	27939819	27940158	928	1737	27939819	27941555
96061152	HIST1H2BO_HIST1H2AM	6	HIST1H2BO	8348	27969182	27969648	HIST1H2AM	8336	27968456	27968942	240	1193	27968456	27969648
96061160	HLA-G_HCG4P8	6	HLA-G	3135	29903497	29906859	HCG4P8	353005	29901886	29902871	626	4974	29901886	29906859
96061161	P5-11_HCG4P8	6	P5-11	352989	29903585	29903730	HCG4P8	353005	29901886	29902871	714	1845	29901886	29903730
96061163	P5-09_HCG4P7	6	P5-09	352991	29963492	29963641	HCG4P7	353004	29961867	29962764	728	1775	29961867	29963641
96061164	HLA-H_HCG4P7	6	HLA-H	3136	29963508	29966246	HCG4P7	353004	29961867	29962764	744	4380	29961867	29966246
96061166	P5-05_HCG4P6	6	P5-05	352994	30002199	30002330	HCG4P6	80868	30000348	30001407	792	1983	30000348	30002330
96061167	HLA-K_HCG4P6	6	HLA-K	3138	30002215	30005466	HCG4P6	80868	30000348	30001407	808	5119	30000348	30005466
96061168	HLA-A_HCG4P5	6	HLA-A	3105	30018310	30021633	HCG4P5	353003	30016669	30017558	752	4965	30016669	30021633
96061169	HLA-A_P5-04	6	HLA-A	3105	30018310	30021633	P5-04	352996	30018294	30018406	-96	3340	30018294	30021633
96061170	HLA-W_HCG4P4	6	HLA-W	352966	30031590	30034814	HCG4P4	353002	30030962	30031390	200	3853	30030962	30034814
96061172	HCG9_MICD	6	HCG9	10255	30050871	30054159	MICD	4279	30046128	30051501	-630	8032	30046128	30054159
96061174	HLA-J_HCG4P3	6	HLA-J	3137	30082353	30085127	HCG4P3	353001	30080602	30081585	768	4526	30080602	30085127
96061178	PRR3_GNL1	6	PRR3	80742	30632642	30639479	GNL1	2794	30621673	30632987	-345	17807	30621673	30639479
96061181	MRPS18B_PPP1R10	6	MRPS18B	28973	30693585	30702148	PPP1R10	5514	30676161	30692999	586	25988	30676161	30702148
96061187	LOC729792_LOC729788	6	LOC729792	729792	31101944	31121054	LOC729788	729788	31101238	31101882	62	19817	31101238	31121054
96061191	NFKBIL1_ATP6V1G2	6	NFKBIL1	4795	31623351	31634585	ATP6V1G2	534	31620218	31622606	745	14368	31620218	31634585
96061197	CSNK2B_BAT4	6	CSNK2B	1460	31741636	31745822	BAT4	7918	31737841	31741142	494	7982	31737841	31745822
96061204	HSPA1A_HSPA1L	6	HSPA1A	3303	31891316	31893698	HSPA1L	3305	31885375	31890786	530	8324	31885375	31893698
96061212	SKIV2L_RDBP	6	SKIV2L	6499	32034560	32045511	RDBP	7936	32027844	32034843	-283	17668	32027844	32045511
96061214	STK19_DOM3Z	6	STK19	8859	32047625	32057202	DOM3Z	1797	32045567	32048011	-386	11636	32045567	32057202
96061220	STK19P_TNXA	6	STK19P	373159	32089025	32089939	TNXA	7146	32084369	32088120	905	5571	32084369	32089939
96061225	RNF5_AGPAT1	6	RNF5	6048	32254150	32256548	AGPAT1	10554	32243967	32253820	330	12582	32243967	32256548
96061230	PSMB9_TAP1	6	PSMB9	5698	32929916	32935606	TAP1	6890	32920964	32929726	190	14643	32920964	32935606
96061234	SLC39A7_RXRB	6	SLC39A7	7922	33276675	33280191	RXRB	6257	33269343	33276410	265	10849	33269343	33280191
96061239	RPS18_VPS52	6	RPS18	6222	33347830	33352259	VPS52	6293	33326027	33347640	190	26233	33326027	33352259
96061241	PFDN6_WDR46	6	PFDN6	10471	33365356	33366689	WDR46	9277	33354863	33364969	387	11827	33354863	33366689
96061246	MYL8P_LOC646720	6	MYL8P	442204	33405407	33415250	LOC646720	646720	33398913	33405020	387	16338	33398913	33415250
96061248	HMGA1_LOC729916	6	HMGA1	3159	34312628	34321986	LOC729916	729916	34311101	34312002	626	10886	34311101	34321986
96061249	LOC729776_C6orf106	6	LOC729776	729776	34772700	34773228	C6orf106	64771	34663043	34772603	97	110186	34663043	34773228
96061250	TBC1D22B_C6orf128	6	TBC1D22B	55633	37333526	37408724	C6orf128	221468	37287935	37333350	176	120790	37287935	37408724
96061251	ZFAND3_LOC729889	6	ZFAND3	60685	37895611	38230375	LOC729889	729889	37891531	37895096	515	338845	37891531	38230375
96061252	NFYA_C6orf130	6	NFYA	4800	41148688	41174713	C6orf130	221443	41142509	41148166	522	32205	41142509	41174713
96061253	BYSL_MED20	6	BYSL	705	41996943	42008762	MED20	9477	41981070	41996855	88	27693	41981070	42008762
96061254	KLHDC3_MEA1	6	KLHDC3	116138	43089955	43097010	MEA1	4201	43087943	43089596	359	9068	43087943	43097010
96061255	KLC4_MRPL2	6	KLC4	89953	43135350	43150811	MRPL2	51069	43129745	43135220	130	21067	43129745	43150811
96061256	POLR1C_YIPF3	6	POLR1C	9533	43592769	43605092	YIPF3	25844	43587543	43592680	89	17550	43587543	43605092
96061257	POLH_XPO5	6	POLH	5429	43651923	43691357	XPO5	57510	43598050	43651642	281	93308	43598050	43691357
96061258	MAD2L1BP_GTPBP2	6	MAD2L1BP	9587	43705257	43716667	GTPBP2	54676	43696196	43704914	343	20472	43696196	43716667
96061259	TMEM63B_MRPL14	6	TMEM63B	55362	44203354	44231234	MRPL14	64928	44189350	44203169	185	41885	44189350	44231234
96061260	SLC25A27_CYP39A1	6	SLC25A27	9481	46728639	46752935	CYP39A1	51302	46625404	46728482	157	127532	46625404	46752935
96061261	CENPQ_MUT	6	CENPQ	55166	49539055	49568779	MUT	4594	49506953	49538811	244	61827	49506953	49568779
96061262	RN7SK_GSTA4	6	RN7SK	125050	52968377	52968708	GSTA4	2941	52950710	52968099	278	17999	52950710	52968708
96061263	LOC730170_DST	6	LOC730170	730170	56815922	56816827	DST	667	56430753	56816422	-500	386075	56430753	56816827
96061264	FKBP1C_RP11-184C23.1	6	FKBP1C	642489	63964538	63980909	RP11-184C23.1	442225	63960890	63963752	786	20020	63960890	63980909
96061265	BAI3_LOC728052	6	BAI3	577	69404158	70156120	LOC728052	728052	69400910	69403417	741	755211	69400910	70156120
96061266	LOC643883_SYNCRIP	6	LOC643883	643883	86409269	86410600	SYNCRIP	10492	86380658	86409746	-477	29943	86380658	86410600
96061267	ORC3L_RARS2	6	ORC3L	23595	88356562	88433888	RARS2	57038	88280820	88356440	122	153069	88280820	88433888
96061268	LOC728098_ASCC3	6	LOC728098	728098	101435464	101445661	ASCC3	10973	101063329	101435945	-481	382333	101063329	101445661
96061269	QRSL1_RTN4IP1	6	QRSL1	55278	107184146	107222103	RTN4IP1	84816	107126544	107184045	101	95560	107126544	107222103
96061270	SMPD2_PPIL6	6	SMPD2	6610	109868624	109871815	PPIL6	285755	109820624	109868524	100	51192	109820624	109871815
96061271	FIG4_C6orf199	6	FIG4	9896	110119161	110253327	C6orf199	221264	110059592	110119113	48	193736	110059592	110253327
96061272	CDC40_WASF1	6	CDC40	51362	110608317	110660116	WASF1	8936	110527715	110607900	417	132402	110527715	110660116
96061273	LOC643749_REV3L	6	LOC643749	643749	111911412	111931504	REV3L	5980	111726971	111911611	-199	204534	111726971	111931504
96061274	LOC728541_FYN	6	LOC728541	728541	112300628	112301488	FYN	2534	112089178	112301320	-692	212311	112089178	112301488
96061275	LOC619208_TUBE1	6	LOC619208	619208	112515367	112530686	TUBE1	51175	112498673	112515349	18	32014	112498673	112530686
96061276	PKIB_SERINC1	6	PKIB	5570	122834761	123089217	SERINC1	57515	122806192	122834651	110	283026	122806192	123089217
96061277	UST_LOC645934	6	UST	10090	149110157	149439818	LOC645934	645934	149010469	149110089	68	429350	149010469	149439818
96061278	LOC645967_LATS1	6	LOC645967	645967	150080520	150081725	LATS1	9113	150023744	150081085	-565	57982	150023744	150081725
96061279	C6orf211_RMND1	6	C6orf211	79624	151815115	151832925	RMND1	55005	151767682	151814952	163	65244	151767682	151832925
96061280	LOC729616_FBXO5	6	LOC729616	729616	153345954	153352053	FBXO5	26271	153333351	153345867	87	18703	153333351	153352053
96061281	MRPL18_TCP1	6	MRPL18	29074	160131488	160139451	TCP1	6950	160119520	160130725	763	19932	160119520	160139451
96061282	PACRG_PARK2	6	PACRG	135138	163068154	163656513	PARK2	5071	161689661	163068793	-639	1966853	161689661	163656513
96061283	LOC441177_C6orf176	6	LOC441177	441177	166321029	166323092	C6orf176	90632	166257526	166321530	-501	65567	166257526	166323092
96061284	LOC401284_SFT2D1	6	LOC401284	401284	166676109	166681635	SFT2D1	113402	166653506	166675981	128	28130	166653506	166681635
96061285	MLLT4_C6orf124	6	MLLT4	4301	167970520	168115552	C6orf124	653483	167969220	167970286	234	146333	167969220	168115552
96061286	C6orf120_WDR27	6	C6orf120	387263	169844182	169848327	WDR27	253769	169599232	169843674	508	249096	169599232	169848327
96061287	LOC729088_PHF10	6	LOC729088	729088	169866742	169868116	PHF10	55274	169845926	169865909	833	22191	169845926	169868116
96061288	C6orf70_TCTE3	6	C6orf70	55780	169893646	169923542	TCTE3	6991	169882140	169893563	83	41403	169882140	169923542
96061290	NUDT1_FTSJ2	7	NUDT1	4521	2248383	2257306	FTSJ2	29960	2240452	2248359	24	16855	2240452	2257306
96061293	SLC29A4_LOC729757	7	SLC29A4	222962	5289101	5310216	LOC729757	729757	5277196	5289902	-801	33021	5277196	5310216
96061296	JTV1_PMS2	7	JTV1	7965	6015408	6029991	PMS2	5395	5979396	6015232	176	50596	5979396	6029991
96061299	BZW2_ANKMY2	7	BZW2	28969	16652284	16712672	ANKMY2	57037	16605937	16651923	361	106736	16605937	16712672
96061301	SP4_LOC729996	7	SP4	6671	21434214	21520687	LOC729996	729996	21433250	21434244	-30	87438	21433250	21520687
96061303	CCDC126_CLK2P	7	CCDC126	90693	23603523	23650852	CLK2P	1197	23591037	23602847	676	59816	23591037	23650852
96061305	LOC730040_OSBPL3	7	LOC730040	730040	24985498	24986389	OSBPL3	26031	24802684	24986285	-787	183706	24802684	24986389
96061307	CBX3_HNRNPA2B1	7	CBX3	11335	26207624	26219501	HNRNPA2B1	3181	26197989	26206891	733	21513	26197989	26219501
96061309	HOXA11S_HOXA11	7	HOXA11S	221883	27191552	27195437	HOXA11	3207	27187301	27191360	192	8137	27187301	27195437
96061313	C7orf10_C7orf11	7	C7orf10	79783	40141100	40866882	C7orf11	136647	40138867	40140741	359	728016	40138867	40866882
96061315	MRPL32_PSMA2	7	MRPL32	64983	42938464	42943981	PSMA2	5683	42922985	42938330	134	20997	42922985	42943981
96061318	CCM2_LOC730225	7	CCM2	83605	45006312	45082594	LOC730225	730225	44993080	45006390	-78	89515	44993080	45082594
96061321	CCT6A_PSPH	7	CCT6A	908	56086872	56099176	PSPH	5723	56046238	56086762	110	52939	56046238	56099176
96061323	LOC442317_LOC442316	7	LOC442317	442317	57488149	57489885	LOC442316	442316	57477349	57487349	800	12537	57477349	57489885
96061327	LOC442320_LOC402273	7	LOC442320	442320	63279523	63280907	LOC402273	402273	63247432	63278630	893	33476	63247432	63280907
96061330	LOC729067_LOC653491	7	LOC729067	729067	64657151	64657396	LOC653491	653491	64620162	64657092	59	37235	64620162	64657396
96061331	LOC729072_LOC653491	7	LOC729072	729072	64657428	64675311	LOC653491	653491	64620162	64657092	336	55150	64620162	64675311
96061335	LOC643353_LOC729139	7	LOC643353	643353	65658668	65659792	LOC729139	729139	65657165	65658422	246	2628	65657165	65659792
96061337	STAG3L4_LOC442573	7	STAG3L4	64940	66405077	66423947	LOC442573	442573	66394881	66405454	-377	29067	66394881	66423947
96061339	FKBP6_TRIM74	7	FKBP6	8468	72078219	72410570	TRIM74	378108	72067952	72077933	286	342619	72067952	72410570
96061342	WBSCR22_WBSCR18	7	WBSCR22	114049	72735834	72750478	WBSCR18	84277	72733184	72735717	117	17295	72733184	72750478
96061344	LOC729393_GTF2IRD2	7	LOC729393	729393	73904965	73907817	GTF2IRD2	84163	73848420	73905777	-812	59398	73848420	73907817
96061345	PMS2L5_STAG3L2	7	PMS2L5	5383	73944826	73959790	STAG3L2	442582	73913305	73944611	215	46486	73913305	73959790
96061346	GTF2IRD2B_LOC729414	7	GTF2IRD2B	389524	74146283	74203559	LOC729414	729414	74144283	74146748	-465	59277	74144283	74203559
96061349	TRIM73_LOC541473	7	TRIM73	375593	74862839	74872824	LOC541473	541473	74859165	74862644	195	13660	74859165	74872824
96061351	LOC729472_HIP1	7	LOC729472	729472	75206173	75207169	HIP1	3092	75001345	75206215	-42	205825	75001345	75207169
96061352	MDH2_STYXL1	7	MDH2	4191	75515329	75533867	STYXL1	51657	75463591	75515257	72	70277	75463591	75533867
96061354	CCDC146_LOC641808	7	CCDC146	57639	76589870	76762457	LOC641808	641808	76550983	76589369	501	211475	76550983	76762457
96061356	LOC645617_C7orf23	7	LOC645617	645617	86686899	86687976	C7orf23	79161	86663414	86686967	-68	24563	86663414	86687976
96061358	DBF4_SLC25A40	7	DBF4	10926	87343480	87376792	SLC25A40	55972	87303353	87343604	-124	73440	87303353	87376792
96061361	ANKIB1_KRIT1	7	ANKIB1	54467	91712690	91868633	KRIT1	889	91666219	91713350	-660	202415	91666219	91868633
96061362	DKFZP564O0523_PEX1	7	DKFZP564O0523	84060	91996043	92004779	PEX1	5189	91954273	91995781	262	50507	91954273	92004779
96061364	PEG10_SGCE	7	PEG10	23089	94123573	94136943	SGCE	8910	94052478	94123414	159	84466	94052478	94136943
96061367	LOC729883_TMEM130	7	LOC729883	729883	98305465	98305956	TMEM130	222865	98282047	98305579	-114	23910	98282047	98305956
96061370	BUD31_PDAP1	7	BUD31	8896	98844548	98855175	PDAP1	11333	98830525	98844228	320	24651	98830525	98855175
96061371	CPSF4_PTCD1	7	CPSF4	10898	98874632	98892930	PTCD1	26024	98854681	98874355	277	38250	98854681	98892930
96061376	AP4M1_MCM7	7	AP4M1	9179	99537116	99542738	MCM7	4176	99528340	99537363	-247	14399	99528340	99542738
96061378	CNPY4_TAF6	7	CNPY4	245812	99555201	99561067	TAF6	6878	99542629	99554915	286	18439	99542629	99561067
96061380	STAG3_GPC2	7	STAG3	10734	99613474	99649946	GPC2	221914	99605165	99612926	548	44782	99605165	99649946
96061382	FBXO24_LRCH4	7	FBXO24	26261	100021892	100036676	LRCH4	4034	100009570	100021712	180	27107	100009570	100036676
96061384	MUC3B_ACHE	7	MUC3B	57876	100332265	100397181	ACHE	43	100325551	100331477	788	71631	100325551	100397181
96061385	ZNHIT1_PLOD3	7	ZNHIT1	10467	100647705	100654191	PLOD3	8985	100635978	100647731	-26	18214	100635978	100654191
96061387	CUX1_LOC729959	7	CUX1	1523	101246012	101713970	LOC729959	729959	101244994	101245869	143	468977	101244994	101713970
96061390	LRWD1_ALKBH4	7	LRWD1	222229	101892395	101900617	ALKBH4	54784	101883690	101892293	102	16928	101883690	101900617
96061391	ARMC10_FBXL13	7	ARMC10	83787	102502564	102527441	FBXL13	222235	102240916	102502251	313	286526	102240916	102527441
96061394	DUS4L_COG5	7	DUS4L	11062	106991668	107006204	COG5	10466	106630227	106991721	-53	375978	106630227	107006204
96061395	BCAP29_LOC646579	7	BCAP29	55973	107007946	107058401	LOC646579	646579	107007753	107008352	-406	50649	107007753	107058401
96061398	LOC730047_NRCAM	7	LOC730047	730047	107883085	107884465	NRCAM	4897	107575318	107884062	-977	309148	107575318	107884465
96061399	DNAJB9_THAP5	7	DNAJB9	4189	107997592	108002530	THAP5	168451	107991766	107997133	459	10765	107991766	108002530
96061401	ZNF277_DOCK4	7	ZNF277	11179	111633879	111770320	DOCK4	9732	111153400	111633698	181	616921	111153400	111770320
96061404	ST7OT4_ST7OT1	7	ST7OT4	338069	116381189	116387105	ST7OT1	93653	116379736	116381624	-435	7370	116379736	116387105
96061406	LOC730155_hCG_1651889	7	LOC730155	730155	127788484	127789344	hCG_1651889	401399	127777642	127788971	-487	11703	127777642	127789344
96061410	CCDC136_LOC730164	7	CCDC136	64753	128219335	128249419	LOC730164	730164	128218095	128218785	550	31325	128218095	128249419
96061411	tcag7.1015_TNPO3	7	tcag7.1015	286016	128482513	128484529	TNPO3	23534	128382184	128482434	79	102346	128382184	128484529
96061413	FLJ40288_PLXNA4	7	FLJ40288	286023	131984093	132064068	PLXNA4	91584	131820061	131983987	106	244008	131820061	132064068
96061416	LOC155006_ATP6V0A4	7	LOC155006	155006	138133237	138140514	ATP6V0A4	50617	138041579	138133481	-244	98936	138041579	138140514
96061419	SSBP1_FLJ40852	7	SSBP1	6742	141084645	141096726	FLJ40852	285962	141050607	141084499	146	46120	141050607	141096726
96061422	CNTNAP2_LOC728466	7	CNTNAP2	26047	145444386	147749019	LOC728466	728466	145444069	145444398	-12	2304951	145444069	147749019
96061425	ZNF398_ZNF425	7	ZNF398	57541	148454441	148511052	ZNF425	155054	148430809	148454311	130	80244	148430809	148511052
96061427	ATP6V0E2_LOC401431	7	ATP6V0E2	155066	149200990	149208720	LOC401431	401431	149195794	149201814	-824	12927	149195794	149208720
96061431	TMEM176A_TMEM176B	7	TMEM176A	55365	150128787	150133141	TMEM176B	28959	150119322	150129296	-509	13820	150119322	150133141
96061433	FABP5L3_MLL3	7	FABP5L3	220832	151764913	151771034	MLL3	58508	151462943	151764023	890	308092	151462943	151771034
96061438	RNF32_C7orf13	7	RNF32	140545	156126162	156162585	C7orf13	129790	156124016	156125877	285	38570	156124016	156162585
96061439	RNF32_LOC729401	7	RNF32	140545	156126162	156162585	LOC729401	729401	156126182	156126643	-481	36424	156126162	156162585
96061440	LOC645249_MNX1	7	LOC645249	645249	156495969	156501881	MNX1	3110	156490308	156496108	-139	11574	156490308	156501881
96061441	UBE3C_LOC645272	7	UBE3C	9690	156624425	156754823	LOC645272	645272	156573314	156624405	20	181510	156573314	156754823
96061442	ZNF596_LOC642096	8	ZNF596	169270	172382	187339	LOC642096	642096	148344	172221	161	38996	148344	187339
96061443	LOC728686_LOC642096	8	LOC728686	728686	172708	173124	LOC642096	642096	148344	172221	487	24781	148344	173124
96061444	LOC728738_C8orf42	8	LOC728738	728738	485534	486031	C8orf42	157695	431646	485331	203	54386	431646	486031
96061445	LOC729546_MIRN124-1	8	LOC729546	729546	9798860	9799216	MIRN124-1	406907	9798307	9798391	469	910	9798307	9799216
96061446	VPS37A_CNOT7	8	VPS37A	137492	17148851	17197418	CNOT7	29883	17131111	17148758	93	66308	17131111	17197418
96061447	LOC646654_MIRN320	8	LOC646654	646654	22158016	22158541	MIRN320	407037	22158419	22158500	-484	526	22158016	22158541
96061448	POLR3D_MIRN320	8	POLR3D	661	22158564	22164625	MIRN320	407037	22158419	22158500	64	6207	22158419	22164625
96061449	LOC389641_TNFRSF10A	8	LOC389641	389641	23138679	23144384	TNFRSF10A	8797	23104915	23138584	95	39470	23104915	23144384
96061450	CDCA2_KCTD9	8	CDCA2	157313	25372428	25421342	KCTD9	54793	25341280	25371837	591	80063	25341280	25421342
96061451	PTK2B_TRIM35	8	PTK2B	2185	27224916	27372820	TRIM35	23087	27198321	27224751	165	174500	27198321	27372820
96061452	HMBOX1_INTS9	8	HMBOX1	79618	28804144	28965351	INTS9	55756	28681099	28803398	746	284253	28681099	28965351
96061453	WRN_PURG	8	WRN	7486	31010320	31150819	PURG	29942	30972863	31010773	-453	177957	30972863	31150819
96061454	SNORD13_C8orf41	8	SNORD13	692084	33490535	33490638	C8orf41	80185	33476014	33490095	440	14625	33476014	33490638
96061455	BAG4_LSM1	8	BAG4	9530	38153263	38187694	LSM1	27257	38140014	38153183	80	47681	38140014	38187694
96061456	ADAM9_TM2D2	8	ADAM9	8754	38973662	39081937	TM2D2	83877	38965484	38973198	464	116454	38965484	39081937
96061457	AP3M2_LOC728445	8	AP3M2	10947	42129761	42147858	LOC728445	728445	42128447	42130267	-506	19412	42128447	42147858
96061458	C8orf40_SLC20A2	8	C8orf40	114926	42515913	42527280	SLC20A2	6575	42393150	42516225	-312	134131	42393150	42527280
96061459	HOOK3_RNF170	8	HOOK3	84376	42871190	42994084	RNF170	81790	42829548	42870939	251	164537	42829548	42994084
96061460	MCM4_PRKDC	8	MCM4	4173	49036047	49052621	PRKDC	5591	48848222	49035296	751	204400	48848222	49052621
96061461	LOC644727_RB1CC1	8	LOC644727	644727	53788684	53790925	RB1CC1	9821	53697571	53789545	-861	93355	53697571	53790925
96061462	SOX17_LOC729038	8	SOX17	64321	55533048	55535484	LOC729038	729038	55532740	55533159	-111	2745	55532740	55535484
96061463	TGS1_TMEM68	8	TGS1	96764	56848255	56900559	TMEM68	137695	56813874	56848439	-184	86686	56813874	56900559
96061464	CHCHD7_PLAG1	8	CHCHD7	79145	57286869	57293732	PLAG1	5324	57236037	57286392	477	57696	57236037	57293732
96061465	XKR9_LACTB2	8	XKR9	389668	71744154	71810731	LACTB2	51110	71712045	71743946	208	98687	71712045	71810731
96061466	PTDSS1_MTERFD1	8	PTDSS1	9791	97343343	97415950	MTERFD1	51001	97320821	97342972	371	95130	97320821	97415950
96061467	POP1_HRSP12	8	POP1	10940	99199244	99239816	HRSP12	10247	99183743	99198594	650	56074	99183743	99239816
96061468	ATP6V1C1_LOC643972	8	ATP6V1C1	528	104102445	104154461	LOC643972	643972	104102368	104103270	-825	52094	104102368	104154461
96061469	FZD6_LOC728610	8	FZD6	8323	104380276	104414270	LOC728610	728610	104380010	104381113	-837	34261	104380010	104414270
96061470	WDSOF1_SLC25A32	8	WDSOF1	25879	104496118	104524376	SLC25A32	81034	104480042	104496447	-329	44335	104480042	104524376
96061471	ENY2_NUDCD1	8	ENY2	56943	110415812	110425087	NUDCD1	84955	110322324	110415491	321	102764	110322324	110425087
96061472	C8orf81_RAD21	8	C8orf81	644660	117955813	117958288	RAD21	5885	117927355	117956182	-369	30934	117927355	117958288
96061473	LOC728879_EXT1	8	LOC728879	728879	119192825	119193688	EXT1	2131	118880783	119193239	-414	312906	118880783	119193688
96061474	MTBP_MRPL13	8	MTBP	27085	121526847	121605056	MRPL13	28998	121477264	121526828	19	127793	121477264	121605056
96061475	NDUFB9_TATDN1	8	NDUFB9	4715	125620531	125631399	TATDN1	83940	125569930	125620492	39	61470	125569930	125631399
96061476	LOC729552_KCNK9	8	LOC729552	729552	140784448	140785975	KCNK9	51305	140693986	140784481	-33	91990	140693986	140785975
96061477	RHPN1_C8orf51	8	RHPN1	114822	144522533	144535964	C8orf51	78998	144520176	144522093	440	15789	144520176	144535964
96061478	TIGD5_EEF1D	8	TIGD5	84948	144751364	144753627	EEF1D	1936	144733041	144750726	638	20587	144733041	144753627
96061479	LOC727904_SCRIB	8	LOC727904	727904	144969618	144969947	SCRIB	23513	144945083	144969532	86	24865	144945083	144969947
96061480	MAF1_SHARPIN	8	MAF1	84232	145231306	145234503	SHARPIN	81858	145225529	145231081	225	8975	145225529	145234503
96061481	SCXB_LOC727967	8	SCXB	642658	145393505	145395033	LOC727967	727967	145388994	145393461	44	6040	145388994	145395033
96061482	HSF1_BOP1	8	HSF1	3297	145486088	145509188	BOP1	23246	145456864	145485928	160	52325	145456864	145509188
96061483	GPR172A_FBXL6	8	GPR172A	79581	145553033	145555753	FBXL6	26233	145549899	145552940	93	5855	145549899	145555753
96061484	KIFC2_CYHR1	8	KIFC2	90990	145662546	145670307	CYHR1	50626	145660016	145661657	889	10292	145660016	145670307
96061485	LRRC14_RECQL4	8	LRRC14	9684	145714199	145721365	RECQL4	9401	145707622	145713976	223	13744	145707622	145721365
96061486	CDC37L1_C9orf68	9	CDC37L1	55664	4657228	4696594	C9orf68	55064	4543386	4656508	720	153209	4543386	4696594
96061487	CHMP5_BAG1	9	CHMP5	51510	33255000	33271510	BAG1	573	33242469	33254744	256	29042	33242469	33271510
96061488	DNAI1_C9orf25	9	DNAI1	27019	34448811	34510982	C9orf25	203259	34388182	34448568	243	122801	34388182	34510982
96061489	LOC730097_ARID3C	9	LOC730097	730097	34618803	34619240	ARID3C	138715	34611455	34618011	792	7786	34611455	34619240
96061490	DNAJB5_LOC730104	9	DNAJB5	25822	34979785	34988428	LOC730104	730104	34979663	34980484	-699	8766	34979663	34988428
96061491	CREB3_TLN1	9	CREB3	10488	35722317	35727005	TLN1	7094	35687334	35722128	189	39672	35687334	35727005
96061492	LOC646945_GBA2	9	LOC646945	646945	35738763	35739188	GBA2	57704	35726863	35739225	-462	12363	35726863	35739225
96061493	RGP1_GBA2	9	RGP1	9827	35739203	35742871	GBA2	57704	35726863	35739225	-22	16009	35726863	35742871
96061494	C9orf127_C9orf128	9	C9orf127	51754	35819266	35837232	C9orf128	392307	35808429	35818744	522	28804	35808429	35837232
96061495	ALDH1B1_LOC730157	9	ALDH1B1	219	38382702	38388658	LOC730157	730157	38382496	38382957	-255	6163	38382496	38388658
96061496	LOC729027_TMEM2	9	LOC729027	729027	73572891	73574528	TMEM2	23670	73488103	73573228	-337	86426	73488103	73574528
96061497	C9orf85_FAM108B1	9	C9orf85	138241	73716243	73778193	FAM108B1	51104	73667188	73715968	275	111006	73667188	73778193
96061498	OSTF1_C9orf95	9	OSTF1	26578	76893279	76951583	C9orf95	54981	76865936	76892918	361	85648	76865936	76951583
96061499	GCNT1_LOC729145	9	GCNT1	2650	78263966	78312152	LOC729145	729145	78263768	78264238	-272	48385	78263768	78312152
96061500	RMI1_HNRPK	9	RMI1	80010	85785533	85808805	HNRPK	3190	85772912	85785339	194	35894	85772912	85808805
96061501	RMI1_LOC729388	9	RMI1	80010	85785533	85808805	LOC729388	729388	85785425	85786350	-817	23381	85785425	85808805
96061502	LOC729489_GAS1	9	LOC729489	729489	88751660	88752498	GAS1	2619	88749098	88751924	-264	3401	88749098	88752498
96061503	CTSLL3_LOC649198	9	CTSLL3	1518	89648889	89652056	LOC649198	649198	89630399	89648762	127	21658	89630399	89652056
96061504	SPIN1_LOC729579	9	SPIN1	10927	90193235	90280524	LOC729579	729579	90192911	90193417	-182	87614	90192911	90280524
96061505	CENPP_NOL8	9	CENPP	401541	94127562	94417267	NOL8	55035	94099461	94127659	-97	317807	94099461	94417267
96061506	LOC642959_RP11-526D8.8	9	LOC642959	642959	94697631	94723663	RP11-526D8.8	642952	94695781	94696647	984	27883	94695781	94723663
96061507	NCBP1_C9orf97	9	NCBP1	4686	99435729	99473732	C9orf97	158427	99402186	99435420	309	71547	99402186	99473732
96061508	KRT18P13_XPA	9	KRT18P13	392371	99500122	99502837	XPA	7507	99477012	99499460	662	25826	99477012	99502837
96061509	SEC61B_ALG2	9	SEC61B	10952	101024391	101032722	ALG2	85365	101018528	101024067	324	14195	101018528	101032722
96061510	STX17_LOC441461	9	STX17	55014	101708787	101772444	LOC441461	441461	101688425	101709163	-376	84020	101688425	101772444
96061511	INVS_TXNDC4	9	INVS	27130	101901332	102103247	TXNDC4	23071	101781282	101901151	181	321966	101781282	102103247
96061512	ZNF189_MRPL50	9	ZNF189	7743	103200984	103212763	MRPL50	54534	103192070	103200717	267	20694	103192070	103212763
96061513	LOC728808_C9orf125	9	LOC728808	728808	103288779	103289397	C9orf125	84302	103277429	103289296	-517	11969	103277429	103289397
96061514	C9orf6_IKBKAP	9	C9orf6	54942	110736282	110743059	IKBKAP	8518	110669621	110736217	65	73439	110669621	110743059
96061515	SNX30_C9orf80	9	SNX30	401548	114519969	114677087	C9orf80	58493	114488607	114520208	-239	188481	114488607	114677087
96061516	SLC31A1_FKBP15	9	SLC31A1	1317	115023689	115066593	FKBP15	23307	114967620	115024010	-321	98974	114967620	115066593
96061517	PRPF4_CDC26	9	PRPF4	9128	115077795	115094877	CDC26	246184	115069109	115077690	105	25769	115069109	115094877
96061518	C9orf43_POLE3	9	C9orf43	257169	115212843	115231703	POLE3	54107	115209342	115212773	70	22362	115209342	115231703
96061519	LOC402377_FBXW2	9	LOC402377	402377	122595011	122601777	FBXW2	26190	122566271	122595350	-339	35507	122566271	122601777
96061520	C9orf18_NDUFA8	9	C9orf18	254956	123962011	124002182	NDUFA8	4702	123946158	123961919	92	56025	123946158	124002182
96061521	LOC729512_LHX6	9	LOC729512	729512	124030566	124031204	LHX6	26468	124004679	124030805	-239	26526	124004679	124031204
96061522	MRRF_RBM18	9	MRRF	92399	124066968	124125564	RBM18	92400	124043604	124066911	57	81961	124043604	124125564
96061523	LOC729586_STRBP	9	LOC729586	729586	125069993	125071037	STRBP	55342	124927139	125070664	-671	143899	124927139	125071037
96061524	ZBTB43_LOC645987	9	ZBTB43	23099	128607182	128637318	LOC645987	645987	128607303	128607686	-504	30137	128607182	128637318
96061525	RALGPS1_LOC729721	9	RALGPS1	9649	128716874	129025264	LOC729721	729721	128716644	128717692	-818	308621	128716644	129025264
96061526	LRSAM1_RPL12	9	LRSAM1	90678	129253613	129305599	RPL12	6136	129249776	129253505	108	55824	129249776	129305599
96061527	TTC16_PTRH1	9	TTC16	158248	129518179	129533700	PTRH1	138428	129516048	129517757	422	17653	129516048	129533700
96061528	LOC729758_FAM102A	9	LOC729758	729758	129782351	129783118	FAM102A	399665	129742682	129782316	35	40437	129742682	129783118
96061529	LOC389791_PTGES2	9	LOC389791	389791	129930648	129932728	PTGES2	80142	129922793	129930533	115	9936	129922793	129932728
96061530	DNM1_CIZ1	9	DNM1	1759	130005484	130057348	CIZ1	25792	129968165	130006483	-999	89184	129968165	130057348
96061531	C9orf119_GOLGA2	9	C9orf119	375757	130078246	130091089	GOLGA2	2801	130057929	130078089	157	33161	130057929	130091089
96061532	COQ4_TRUB2	9	COQ4	51117	130124636	130136172	TRUB2	26995	130111217	130124518	118	24956	130111217	130136172
96061533	LOC729772_MIRN219-2	9	LOC729772	729772	130194571	130195411	MIRN219-2	407003	130194717	130194813	-242	841	130194571	130195411
96061534	LRRC8A_CCBL1	9	LRRC8A	56262	130684268	130720136	CCBL1	883	130635042	130684153	115	85095	130635042	130720136
96061535	NUP188_DOLK	9	NUP188	23511	130749798	130809195	DOLK	22845	130747630	130749833	-35	61566	130747630	130809195
96061536	PPP2R4_CRAT	9	PPP2R4	5524	130913065	130951044	CRAT	1384	130896894	130912904	161	54151	130896894	130951044
96061537	USP20_C9orf78	9	USP20	10868	131637570	131683928	C9orf78	51759	131629390	131637381	189	54539	131629390	131683928
96061538	LOC727906_UCK1	9	LOC727906	727906	133396544	133396912	UCK1	83549	133389012	133396476	68	7901	133389012	133396912
96061539	LOC642515_LOC727912	9	LOC642515	642515	133411768	133423410	LOC727912	727912	133410704	133411735	33	12707	133410704	133423410
96061540	GTF3C4_DDX31	9	GTF3C4	9329	134535549	134554635	DDX31	64794	134459497	134535609	-60	95139	134459497	134554635
96061541	C9orf9_C9orf98	9	C9orf9	11092	134744111	134755239	C9orf98	158067	134590786	134744019	92	164454	134590786	134755239
96061542	RPL7A_MED22	9	RPL7A	6130	135204890	135208101	MED22	6837	135197565	135204793	97	10537	135197565	135208101
96061543	SURF2_SURF1	9	SURF2	6835	135213249	135217855	SURF1	6834	135208487	135213182	67	9369	135208487	135217855
96061544	C9orf96_SURF4	9	C9orf96	169436	135233105	135261041	SURF4	6836	135218161	135232791	314	42881	135218161	135261041
96061545	LOC402382_BTBD14A	9	LOC402382	402382	138127944	138140161	BTBD14A	138151	138043023	138126952	992	97139	138043023	138140161
96061546	LOC728446_C9orf69	9	LOC728446	728446	138149956	138151143	C9orf69	90120	138146248	138150506	-550	4896	138146248	138151143
96061547	PMPCA_SDCCAG3	9	PMPCA	23203	138424937	138438034	SDCCAG3	10807	138416195	138424875	62	21840	138416195	138438034
96061548	C9orf163_SEC16A	9	C9orf163	158055	138497768	138500340	SEC16A	9919	138454375	138497328	440	45966	138454375	138500340
96061549	C8G_FBXW5	9	C8G	733	138959534	138961240	FBXW5	54461	138954708	138958994	540	6533	138954708	138961240
96061550	SSNA1_ANAPC2	9	SSNA1	8636	139202954	139204639	ANAPC2	29882	139189057	139202878	76	15583	139189057	139204639
96061551	NDOR1_TMEM203	9	NDOR1	27158	139220004	139231282	TMEM203	94107	139218355	139219911	93	12928	139218355	139231282
96061552	NOXA1_FLJ20433	9	NOXA1	10811	139437668	139448679	FLJ20433	54932	139321178	139437435	233	127502	139321178	139448679
96061573	LOC729018_SLC25A6	X	LOC729018	729018	1471260	1477451	SLC25A6	293	1465045	1470994	266	12407	1465045	1477451
96061627	LOC729629_SLC25A6	Y	LOC729629	729629	1471260	1477451	SLC25A6	293	1465045	1470994	266	12407	1465045	1477451
96061574	LOC729300_FAM9B	X	LOC729300	729300	8961414	8961896	FAM9B	171483	8953036	8962168	-754	9133	8953036	8962168
96061575	OFD1_TRAPPC2	X	OFD1	8481	13662801	13697393	TRAPPC2	6399	13640282	13662648	153	57112	13640282	13697393
96061576	MOSPD2_FANCB	X	MOSPD2	158747	14801484	14849378	FANCB	2187	14771450	14801105	379	77929	14771450	14849378
96061577	CXorf58_APOO	X	CXorf58	254158	23836044	23867545	APOO	79135	23761391	23835958	86	106155	23761391	23867545
96061578	LOC728142_MED14	X	LOC728142	728142	40479645	40480244	MED14	9282	40392502	40479727	-82	87743	40392502	40480244
96061579	LOC728201_CASK	X	LOC728201	728201	41667623	41668036	CASK	8573	41264287	41667212	411	403750	41264287	41668036
96061580	RBM10_NDUFB11	X	RBM10	8241	46889575	46931156	NDUFB11	54539	46886563	46889381	194	44594	46886563	46931156
96061581	ZNF81_LOC441493	X	ZNF81	347344	47581245	47666550	LOC441493	441493	47578751	47581136	109	87800	47578751	47666550
96061582	SPACA5_ZNF182	X	SPACA5	389852	47748678	47754070	ZNF182	7569	47719194	47748321	357	34877	47719194	47754070
96061583	RBM3_LOC729275	X	RBM3	5935	48317780	48321748	LOC729275	729275	48316426	48318219	-439	5323	48316426	48321748
96061584	PQBP1_TIMM17B	X	PQBP1	10084	48640139	48645364	TIMM17B	10245	48635676	48640370	-231	9689	48635676	48645364
96061585	CCDC22_LOC653364	X	CCDC22	28952	48978885	48994341	LOC653364	653364	48977320	48977904	981	17022	48977320	48994341
96061586	USP27X_LOC158572	X	USP27X	389856	49531294	49532967	LOC158572	158572	49529674	49530459	835	3294	49529674	49532967
96061587	RIBC1_SMC1A	X	RIBC1	158787	53466564	53474784	SMC1A	8243	53417795	53466343	221	56990	53417795	53474784
96061588	KRT8P17_LOC645136	X	KRT8P17	392479	57977798	58029292	LOC645136	645136	57977260	57977505	293	52033	57977260	58029292
96061589	KIF4A_PDZD11	X	KIF4A	24137	69426687	69567546	PDZD11	51248	68822676	69426597	90	744871	68822676	69567546
96061590	LOC653658_SLC7A3	X	LOC653658	653658	70067468	70099868	SLC7A3	84889	70062154	70067655	-187	37715	70062154	70099868
96061591	ACRC_LOC729413	X	ACRC	93953	70714986	70750158	LOC729413	729413	70714969	70715956	-970	35190	70714969	70750158
96061592	FAM133A_NAP1L3	X	FAM133A	286499	92815861	92853917	NAP1L3	4675	92812585	92815264	597	41333	92812585	92853917
96061593	LOC392508_LOC442460	X	LOC392508	392508	99942822	99944707	LOC442460	442460	99941935	99942429	393	2773	99941935	99944707
96061594	HNRPH2_GLA	X	HNRPH2	3188	100549847	100555777	GLA	2717	100539453	100549607	240	16325	100539453	100555777
96061595	MGC39900_GHc-362H12.2	X	MGC39900	286527	103103861	103119583	GHc-362H12.2	728493	103102557	103103598	263	17027	103102557	103119583
96061596	CXorf41_NUP62CL	X	CXorf41	139212	106336518	106374129	NUP62CL	54830	106253358	106336200	318	120772	106253358	106374129
96061597	ATG4A_PSMD10	X	ATG4A	115201	107221590	107284552	PSMD10	5716	107214093	107221504	86	70460	107214093	107284552
96061598	COL4A5_COL4A6	X	COL4A5	1287	107569810	107827431	COL4A6	1288	107285502	107569367	443	541930	107285502	107827431
96061599	ZCCHC16_TRPC5	X	ZCCHC16	340595	111212909	111587129	TRPC5	7224	110904198	111212660	249	682932	110904198	111587129
96061600	NDUFA1_RNF113A	X	NDUFA1	4694	118889762	118894646	RNF113A	7737	118888466	118889818	-56	6181	118888466	118894646
96061601	LOC402422_MIRN220A	X	LOC402422	402422	122523174	122524507	MIRN220A	407005	122523626	122523735	-561	1334	122523174	122524507
96061602	LOC728472_WDR40B	X	LOC728472	728472	125514358	125514585	WDR40B	139170	125511050	125514515	-157	3536	125511050	125514585
96061603	LOC643986_ELF4	X	LOC643986	643986	129071689	129072162	ELF4	2000	129026585	129072153	-464	45578	129026585	129072162
96061604	LOC644403_MIRN363	X	LOC644403	644403	133131427	133134673	MIRN363	574031	133131073	133131147	280	3601	133131073	133134673
96061605	LOC644403_MIRN92A2	X	LOC644403	644403	133131427	133134673	MIRN92A2	407049	133131233	133131307	120	3441	133131233	133134673
96061606	LOC644403_MIRN19B2	X	LOC644403	644403	133131427	133134673	MIRN19B2	406981	133131366	133131461	-34	3308	133131366	133134673
96061607	LOC644403_MIRN20B	X	LOC644403	644403	133131427	133134673	MIRN20B	574032	133131504	133131572	-145	3247	133131427	133134673
96061608	LOC644403_MIRN18B	X	LOC644403	644403	133131427	133134673	MIRN18B	574033	133131736	133131806	-379	3247	133131427	133134673
96061609	LOC644403_MIRN106A	X	LOC644403	644403	133131427	133134673	MIRN106A	406899	133131893	133131973	-546	3247	133131427	133134673
96061610	ZNF449_ZNF75	X	ZNF449	203523	134306387	134325004	ZNF75	7626	134247385	134305623	764	77620	134247385	134325004
96061611	GPR112_LOC644817	X	GPR112	139378	135210788	135326713	LOC644817	644817	135205515	135210287	501	121199	135205515	135326713
96061612	HSFX2_HSFX1	X	HSFX2	728302	148664132	148666333	HSFX1	51402	148481974	148663581	551	184360	148481974	148666333
96061613	KRT8P8_GABRA3	X	KRT8P8	402429	151370161	151400152	GABRA3	2556	151087183	151370486	-325	312970	151087183	151400152
96061614	CSAG1_MAGEA12	X	CSAG1	158511	151653884	151660174	MAGEA12	4111	151649949	151653828	56	10226	151649949	151660174
96061615	NSDHL_CETN2	X	NSDHL	50814	151750167	151788563	CETN2	1069	151746527	151749957	210	42037	151746527	151788563
96061616	LOC728385_PNCK	X	LOC728385	728385	152592160	152606994	PNCK	139728	152588417	152592974	-814	18578	152588417	152606994
96061617	ABCD1_BCAP31	X	ABCD1	215	152643530	152663375	BCAP31	10134	152619146	152643081	449	44230	152619146	152663375
96061618	SSR4_IDH3G	X	SSR4	6748	152713288	152717148	IDH3G	3421	152704415	152713161	127	12734	152704415	152717148
96061619	TKTL1_TEX28	X	TKTL1	8277	153177345	153211894	TEX28	1527	153152126	153176632	713	59769	153152126	153211894
96061620	EMD_LOC728490	X	EMD	2010	153260981	153263075	LOC728490	728490	153256283	153260273	708	6793	153256283	153263075
96061621	TAZ_DNASE1L1	X	TAZ	6901	153293071	153303259	DNASE1L1	1774	153282773	153293621	-550	20487	153282773	153303259
96061622	GDI1_LOC728515	X	GDI1	2664	153318715	153325008	LOC728515	728515	153318092	153318695	20	6917	153318092	153325008
96061623	IKBKG_G6PD	X	IKBKG	8517	153429256	153446455	G6PD	2539	153412800	153428663	593	33656	153412800	153446455
96061624	BRCC3_MTCP1	X	BRCC3	79184	153952904	154004543	MTCP1	4515	153943080	153952830	74	61464	153943080	154004543
96061628	LOC646439_TSPYP2	Y	LOC646439	646439	7618564	7618911	TSPYP2	377997	7614843	7617634	930	4069	7614843	7618911
