# Supplementary material for: Transcriptional regulation and spatial interactions of head-to-head genes
Source: BMC Genomics. 2014 Jun 24;15(1):519. doi: 10.1186/1471-2164-15-519 (PMC4089025; doi:10.1186/1471-2164-15-519)
Supplement: Supplementary file 4 — Additional file 4: A binary matrix of TFs regulating H2H gene. A binary regulation matrix of transcription factors (TFs) and H2H genes is provided in sheet 1. Row names are H2H gene pairs, column names are TFs. The value of the matrix indicates whether a transcription factor is binding to an H2H gene pair. 1 represents a transcription factor binding to an H2H pair, 0 represents a transcription factor not binding to an H2H pair. (XLS 467 KB) [file 12864_2014_6207_MOESM4_ESM.xls]

## Sheet: Sheet1
	Atf3	Bdp1	Brf1	Brf2	Brg1	Cfos	Cjun	Cmyc	Ctcf	E2f4	E2f6	Egr1	Gabp	Gata1	Gata2	Gtf2b	Hey1	Ini1	Jund	Max	Nelfe	Nfatc1	Nfe2	Nfya	Nfyb	Nrsf	Pol2	Pol3	Pu1	Rad21	Rfx3	Rpc155	setdb1	Sin3Ak-20	Sirt6	Six5	Srf	Taf1	Tfiiic	Tr4	Usf1	Xrcc4	Yy1	Znf263	Znf274
96060001	0	0	0	0	0	0	0	1	0	1	0	1	1	0	0	0	1	0	0	0	0	0	0	0	0	0	0	0	1	0	0	0	0	1	0	1	1	1	0	0	0	0	1	0	0
96060002	1	0	0	0	0	1	0	0	0	0	1	1	1	1	0	0	1	1	1	1	0	1	1	1	1	0	1	0	1	0	0	1	1	1	0	1	1	1	0	0	1	1	1	0	0
96060003	0	0	0	0	0	1	0	0	0	0	0	1	1	0	0	0	0	0	0	0	0	0	0	1	1	0	1	0	0	0	0	0	0	1	0	1	1	0	0	0	0	0	0	0	0
96060004	1	0	0	0	0	0	0	0	0	1	0	1	1	1	0	0	1	1	0	0	0	0	0	1	1	1	1	0	1	1	1	0	0	1	0	1	1	0	1	0	1	1	1	1	1
96060005	1	0	0	0	0	0	1	0	0	0	1	1	1	0	0	0	0	1	0	1	0	1	0	0	0	1	0	0	0	0	1	0	1	1	0	1	1	0	1	0	0	0	1	0	1
96060006	1	1	1	0	0	0	0	1	1	1	0	1	1	0	0	1	1	0	0	0	1	0	0	0	0	1	1	0	1	0	1	0	1	1	1	1	1	1	1	0	1	1	1	0	1
96060007	0	1	1	0	1	1	1	1	0	1	1	1	1	0	0	1	1	1	1	1	0	1	1	1	1	1	1	0	1	1	0	0	1	1	0	1	1	1	1	0	1	1	1	1	0
96060008	0	1	0	0	1	1	0	1	1	1	0	1	1	1	0	1	1	1	1	0	1	0	0	1	1	1	1	1	1	1	1	1	0	1	1	1	1	1	1	0	1	1	1	0	0
96060009	1	1	0	0	0	1	1	1	0	0	0	1	1	0	1	1	1	1	1	1	1	1	1	1	1	1	1	1	1	1	1	1	1	1	1	1	1	1	1	1	0	1	1	1	1
96060010	1	0	0	1	0	0	0	0	1	0	0	0	1	0	0	0	0	1	1	0	1	0	0	1	1	1	0	0	0	1	1	1	0	0	1	0	1	0	1	0	0	0	0	1	1
96060011	1	0	0	1	1	1	0	1	1	0	0	1	1	1	1	0	1	1	1	1	0	0	1	0	1	1	1	0	1	1	1	0	0	1	1	1	1	1	0	1	1	0	1	0	1
96060012	1	1	1	1	1	0	1	0	1	0	0	0	1	1	1	1	0	1	1	0	1	0	1	0	0	0	1	0	0	1	1	1	1	1	1	1	1	0	1	1	0	1	1	0	1
96060013	0	0	0	0	1	0	0	1	1	1	1	1	1	0	0	1	1	0	1	1	0	0	1	0	0	1	1	0	0	1	0	0	1	1	0	1	1	1	0	0	1	1	1	0	0
96060014	1	0	0	0	1	0	1	1	0	1	1	1	1	1	0	1	1	0	0	1	0	0	1	0	0	1	1	0	1	0	0	0	0	1	1	1	1	1	1	0	1	0	0	1	0
96060015	0	0	0	0	0	0	0	0	0	0	0	0	0	0	0	0	0	0	0	0	0	0	0	0	0	0	0	0	0	0	0	0	0	0	0	0	0	0	0	0	0	0	0	0	0
96060016	1	1	1	0	0	1	0	1	0	1	1	1	1	0	0	1	1	1	0	0	0	0	0	1	1	0	1	0	0	0	0	0	0	1	0	0	1	1	0	0	1	1	1	0	1
96060017	1	0	0	1	0	1	0	0	0	1	0	1	1	0	0	0	1	1	0	0	0	0	0	1	1	0	1	1	0	0	0	0	1	0	0	1	1	0	0	0	0	1	0	0	1
96060018	0	0	1	0	0	1	0	0	0	0	0	0	0	0	0	0	1	0	1	0	1	0	0	1	1	0	0	0	0	0	0	0	0	0	1	0	0	1	1	0	0	1	0	0	0
96060019	0	0	0	0	0	0	0	1	1	0	0	1	1	0	0	0	1	0	0	0	0	0	0	0	0	0	1	0	1	1	1	0	0	1	0	1	0	1	0	0	0	0	0	1	0
96060020	0	0	0	0	0	0	0	0	0	0	0	0	0	0	0	0	0	0	0	0	0	0	0	0	0	0	0	0	0	0	0	0	0	0	0	0	0	0	0	0	0	0	0	0	0
96060021	1	0	0	0	1	1	0	1	0	1	1	1	1	1	1	1	1	1	0	1	0	0	1	1	1	1	1	0	1	0	1	1	1	1	1	1	1	1	0	0	1	1	1	0	0
96060022	1	0	1	1	0	0	0	1	0	1	1	0	1	0	0	0	1	0	0	1	0	1	0	0	0	0	1	0	0	0	0	1	0	1	1	1	1	1	0	1	0	1	1	0	1
96060023	0	1	1	1	1	1	1	1	1	0	1	1	1	1	1	0	1	1	1	1	0	1	1	1	1	1	1	1	0	1	1	1	1	1	1	1	1	0	0	1	0	1	1	0	1
96060024	1	1	0	1	1	1	1	0	1	1	0	1	1	0	1	1	1	1	1	1	0	0	1	1	1	1	1	1	1	1	1	1	0	1	1	1	1	1	1	1	1	1	0	1	1
96060025	0	0	0	0	0	0	0	1	0	0	0	1	1	0	0	0	1	0	0	0	0	0	0	0	0	1	1	0	1	0	0	0	0	1	0	1	1	1	0	0	0	0	0	0	0
96060026	0	0	0	0	0	0	0	0	0	1	1	1	1	0	0	0	1	0	0	0	0	0	0	0	1	0	1	0	1	0	0	0	1	1	0	0	0	1	0	0	1	0	1	1	0
96060027	0	0	0	0	0	0	0	0	1	1	0	1	1	0	0	1	1	0	0	0	1	0	1	0	0	1	1	0	0	1	0	0	0	1	0	0	1	1	0	0	0	0	1	0	0
96060028	0	0	0	0	1	0	0	0	0	0	0	0	0	1	1	0	1	1	0	1	0	0	1	0	0	0	0	0	0	0	0	1	0	0	1	0	0	0	0	0	0	1	1	0	0
96060029	1	0	0	1	0	0	0	1	1	1	1	1	1	0	1	1	1	0	0	1	0	0	1	1	1	1	1	0	1	1	1	1	1	1	0	1	1	1	1	0	1	1	0	1	0
96060030	1	0	1	0	0	1	0	0	0	0	0	1	1	0	0	0	1	0	0	0	0	0	0	1	1	0	1	0	1	0	0	0	0	1	0	1	1	1	0	0	0	0	0	0	0
96060031	1	1	0	1	1	1	1	1	1	0	1	1	1	1	1	1	1	1	1	1	1	1	1	1	1	1	1	1	1	1	1	1	1	1	1	1	1	1	1	0	0	1	0	0	1
96060032	0	0	0	0	0	0	0	1	0	1	1	1	1	0	0	1	1	0	0	0	0	0	1	0	1	1	1	0	0	0	0	0	0	1	0	1	1	1	0	0	0	0	1	0	0
96060033	1	0	0	1	0	0	1	1	0	1	0	0	1	0	0	1	1	0	0	1	0	0	0	0	0	1	1	0	0	0	0	0	0	1	0	1	1	1	0	0	1	1	1	0	0
96060034	1	1	0	0	0	0	0	1	0	0	1	1	1	1	1	0	1	1	0	0	0	0	1	0	0	1	1	1	1	0	1	1	0	1	0	1	1	1	1	1	1	1	1	0	1
96060035	0	0	1	1	0	0	0	0	0	1	0	0	1	1	0	1	1	0	0	0	0	0	1	0	0	0	0	0	0	0	0	0	0	1	0	0	1	1	0	0	0	1	1	0	1
96060036	0	0	0	0	0	0	0	0	0	0	0	1	0	0	0	0	0	0	0	0	1	0	1	0	0	0	0	0	1	1	0	1	0	1	1	0	0	0	0	0	0	1	0	1	1
96060037	1	0	1	1	1	0	0	0	1	1	0	0	1	0	0	0	1	1	1	0	0	1	1	1	1	0	1	1	1	1	1	1	0	1	1	1	1	1	1	0	1	1	1	0	1
96060038	0	0	0	0	0	0	0	1	0	1	0	0	0	0	0	1	1	1	1	0	1	0	1	1	0	0	1	0	1	0	0	0	0	1	0	1	0	1	0	0	0	0	1	0	0
96060039	0	1	1	1	1	1	1	0	1	0	1	1	1	1	0	1	1	1	1	1	1	1	1	1	1	1	1	0	1	1	0	1	1	0	1	1	1	0	1	0	1	1	1	0	1
96060040	0	0	1	0	1	0	1	0	1	0	0	0	0	0	0	0	0	1	0	0	0	0	1	0	0	0	0	1	1	1	0	0	0	0	1	0	0	0	1	0	1	1	0	0	0
96060041	0	0	1	1	1	0	1	0	1	0	1	0	0	1	1	0	0	1	0	0	1	1	1	0	1	0	0	1	0	1	1	0	0	0	1	0	0	0	1	0	0	1	0	1	0
96060042	0	0	0	0	0	0	0	0	0	1	1	1	1	0	0	1	1	0	0	0	0	1	1	0	0	0	1	1	0	0	0	0	0	1	1	0	1	0	1	0	0	0	0	0	0
96060043	0	0	1	0	0	0	0	1	0	1	1	0	1	0	0	1	1	0	0	0	1	0	0	0	0	1	0	0	0	0	1	1	1	0	1	1	0	1	0	0	0	1	0	0	0
96060044	1	0	0	0	0	0	0	0	0	0	0	0	0	0	0	0	0	0	1	0	0	1	1	0	0	0	0	1	0	0	0	0	0	0	0	0	0	0	0	1	1	1	0	0	1
96060045	0	1	1	0	0	1	1	0	1	1	1	1	1	1	1	1	0	0	1	0	0	0	1	1	1	0	0	0	0	1	1	1	1	0	1	0	0	0	1	0	0	0	1	0	1
96060046	1	1	1	0	0	1	1	1	0	1	1	1	0	0	0	1	1	1	0	1	1	0	0	0	0	0	1	1	1	0	0	0	0	1	1	1	1	0	1	0	0	0	0	0	1
96060047	0	0	0	0	1	1	0	0	0	0	1	0	1	0	0	1	1	0	1	0	1	0	1	1	1	0	1	1	0	0	0	1	0	0	0	0	0	1	0	0	0	0	1	0	0
96060048	0	0	0	0	0	0	0	0	0	0	0	0	0	0	0	0	0	0	0	0	0	0	0	0	0	0	0	0	0	0	0	0	0	0	0	0	0	0	0	0	0	0	0	0	0
96060049	1	0	0	0	0	0	0	1	1	0	0	0	0	0	0	1	1	0	0	1	1	1	1	1	1	0	1	0	0	1	1	0	1	1	1	1	1	1	0	0	0	1	1	0	1
96060050	0	0	0	0	0	1	1	1	0	0	1	1	1	0	0	1	1	0	1	0	1	1	0	0	0	0	1	0	0	0	0	0	0	1	0	0	1	1	1	0	0	0	0	0	0
96060051	0	0	0	0	0	0	0	0	0	0	0	1	1	0	0	0	0	1	0	0	1	1	0	0	0	0	0	0	0	0	0	0	0	0	0	0	0	0	0	0	0	1	0	0	0
96060052	1	0	1	1	1	1	1	0	1	0	0	0	0	1	1	1	0	1	0	1	0	1	1	0	0	0	0	1	1	1	0	1	1	0	1	0	0	0	1	0	1	1	0	1	1
96060053	0	0	1	1	1	0	1	0	1	1	1	0	0	1	1	1	1	1	0	1	0	1	1	1	1	1	1	1	1	1	1	0	1	0	1	1	0	1	1	0	0	1	1	0	1
96060054	0	1	1	0	1	0	1	0	0	0	0	0	0	1	1	1	0	1	1	0	1	0	0	0	0	0	0	0	0	0	0	1	1	0	1	0	0	0	0	0	0	0	1	0	0
96060055	0	1	1	1	0	0	0	0	0	1	0	0	0	0	0	0	1	1	0	0	0	1	0	1	1	0	1	0	0	0	1	0	1	1	0	1	0	0	0	0	0	0	1	0	1
96060056	0	0	0	0	1	0	1	0	0	1	1	1	1	0	0	0	1	1	0	0	0	0	1	0	0	0	1	0	1	0	1	1	1	1	1	1	1	1	0	0	0	0	0	0	0
96060057	0	1	0	0	0	0	0	1	0	1	1	0	1	0	0	1	1	0	1	1	0	0	0	0	0	0	0	0	0	0	0	0	0	1	1	1	0	1	0	0	0	0	1	0	0
96060058	0	0	0	0	0	0	0	0	0	0	0	0	0	0	0	0	0	0	0	0	0	0	0	0	0	0	0	0	0	0	0	0	0	0	0	0	0	0	0	0	0	0	0	0	0
96060059	0	0	0	0	0	0	0	0	0	0	0	0	0	0	0	0	0	0	0	0	0	0	0	0	0	0	0	0	0	0	0	0	0	0	0	0	0	0	0	0	0	0	0	0	0
96060060	0	0	0	0	0	0	0	0	0	0	0	0	0	0	0	0	0	0	0	0	0	0	0	0	0	0	0	0	0	0	0	0	0	0	0	0	0	0	0	0	0	0	0	0	0
96060061	0	0	0	0	1	0	0	0	1	0	0	1	1	1	1	0	0	1	1	1	0	1	1	0	0	0	0	0	1	1	1	0	0	0	0	0	1	0	0	0	1	1	0	1	0
96060062	1	1	1	1	0	0	1	0	0	1	0	0	0	1	1	1	1	0	1	0	0	1	1	1	0	0	1	0	1	0	0	1	1	1	1	0	0	1	0	0	0	0	0	0	1
96060063	0	0	0	0	0	0	0	1	0	0	0	0	0	0	0	0	1	0	0	1	0	0	0	0	1	0	0	0	0	0	0	0	0	1	1	0	0	0	0	0	1	0	1	0	1
96060064	0	0	0	0	0	1	0	1	0	1	1	1	1	0	0	1	1	0	0	1	1	1	0	1	1	0	1	0	1	1	0	0	1	1	1	1	1	1	0	0	1	0	1	1	0
96060065	1	1	1	1	1	1	1	0	0	1	1	0	1	1	0	1	1	1	1	0	1	0	1	0	0	0	1	1	0	1	1	1	0	0	1	0	0	1	1	0	0	1	1	0	1
96060066	0	0	1	1	1	0	0	1	0	1	1	1	1	1	1	0	1	1	0	1	0	0	1	1	1	0	1	0	1	0	0	0	1	1	1	1	1	1	0	1	0	0	0	0	0
96060067	0	1	1	1	0	1	0	1	1	0	0	0	1	1	0	0	1	1	1	1	0	0	1	1	1	0	0	0	0	1	0	1	1	1	1	1	0	0	0	0	0	1	0	0	1
96060068	0	0	0	0	0	0	0	0	0	0	0	0	0	0	0	0	0	0	0	0	0	0	0	0	0	0	0	0	0	0	0	0	0	0	0	0	0	0	0	0	0	0	0	0	0
96060069	0	0	0	0	0	0	0	0	0	0	0	0	0	0	0	0	0	0	0	0	0	0	0	0	0	0	0	0	0	0	0	0	0	0	0	0	0	0	0	0	0	0	0	0	0
96060070	0	0	0	0	0	0	0	0	0	0	0	0	0	0	0	0	0	0	0	0	0	0	0	0	0	0	0	0	0	0	0	0	0	0	0	0	0	0	0	0	0	0	0	0	0
96060071	0	0	0	0	0	1	1	0	0	0	0	0	1	0	0	1	1	0	1	1	0	0	1	1	1	0	1	0	1	1	0	0	1	0	0	1	1	1	0	0	0	1	0	0	0
96060072	1	0	0	0	0	0	0	1	0	1	1	0	0	0	0	1	0	0	0	0	0	0	0	0	0	0	0	0	0	0	0	1	1	0	1	0	0	1	1	0	0	1	1	1	0
96060073	0	0	0	0	0	0	0	0	0	0	0	0	0	0	0	0	1	0	0	0	0	0	0	0	0	0	1	0	0	0	0	0	0	1	0	0	0	0	0	0	0	0	1	0	0
96060074	0	0	1	0	1	0	0	1	0	1	1	0	1	0	0	1	1	1	0	1	0	1	1	1	1	0	1	1	1	0	0	0	1	1	1	0	0	1	0	0	1	1	1	0	1
96060075	1	1	1	1	1	1	1	1	1	1	1	1	1	1	1	1	1	1	1	1	1	1	1	1	1	1	1	1	1	1	1	1	1	1	1	1	1	1	1	1	0	1	1	1	1
96060076	1	0	0	0	0	0	1	0	0	0	0	0	0	0	0	0	1	0	0	0	0	0	0	0	0	0	0	0	0	0	0	0	0	0	0	0	0	0	0	0	0	1	0	0	0
96060077	0	0	0	0	0	0	0	0	0	0	0	0	0	0	0	0	0	0	0	0	0	0	0	0	0	0	0	0	0	0	0	0	0	0	0	0	0	0	0	0	0	0	0	0	0
96060078	0	0	0	0	0	1	0	0	0	0	0	0	0	0	0	1	1	0	0	0	1	0	1	1	1	0	1	0	0	0	0	0	0	1	0	0	0	1	1	0	0	0	0	0	0
96060079	0	0	0	0	0	1	0	0	0	0	0	0	0	0	0	1	1	0	1	0	0	0	0	1	1	0	1	0	0	0	0	0	0	1	0	0	0	0	0	0	0	0	1	0	0
96060080	0	0	0	0	0	0	1	0	0	0	0	1	1	1	0	0	1	0	1	1	0	0	1	0	0	1	1	0	1	0	0	0	0	1	0	0	1	1	0	0	0	0	0	0	0
96060081	0	0	0	0	1	0	0	0	0	1	0	0	1	0	0	1	1	1	0	0	0	0	0	0	0	1	0	0	1	0	1	0	1	1	0	1	1	1	0	1	0	0	0	0	0
96060082	0	0	0	0	1	0	1	1	1	1	0	1	1	0	0	1	1	1	1	0	0	0	0	0	0	0	1	0	1	0	0	0	0	1	0	1	1	1	0	0	0	1	1	1	0
96060083	0	0	0	0	0	1	0	0	0	0	1	1	1	0	0	1	1	0	0	1	0	0	0	1	1	0	1	0	1	0	0	0	0	1	0	1	1	1	0	0	1	0	0	0	0
96060084	1	1	1	1	1	1	1	1	0	1	1	1	1	0	0	1	1	1	0	1	1	0	1	0	1	0	1	0	1	0	1	0	1	1	1	1	1	1	0	0	1	0	1	0	1
96060085	0	1	1	0	0	0	1	0	1	0	0	0	0	1	1	0	0	0	1	1	0	0	1	1	1	0	0	0	1	1	1	1	0	0	0	0	0	0	0	0	0	1	0	0	0
96060086	0	0	0	0	0	1	0	1	0	1	1	0	1	0	0	1	1	0	0	0	0	0	1	1	1	0	1	0	1	0	0	0	0	1	0	0	0	1	0	0	0	0	0	0	0
96060087	0	0	0	0	0	0	1	0	0	0	0	0	0	0	0	0	0	0	0	0	0	0	0	0	0	0	0	0	0	0	0	1	0	0	0	0	0	0	1	0	0	0	0	1	0
96060088	0	0	0	0	0	0	0	1	1	0	0	1	0	0	0	1	1	1	0	0	0	0	0	0	0	0	1	0	1	1	1	1	0	1	1	1	1	1	0	0	0	0	0	0	0
96060089	1	0	0	0	0	0	0	1	1	1	1	0	1	0	0	0	1	0	0	1	0	0	1	0	0	0	1	0	1	1	1	1	0	1	0	1	1	1	0	0	1	0	1	0	0
96060090	1	0	0	0	0	1	0	0	0	0	0	1	1	0	0	0	1	0	0	1	0	0	1	1	1	0	1	0	1	0	0	0	0	1	0	0	1	0	0	0	1	0	0	0	0
96060091	1	1	1	1	1	0	0	0	0	0	0	0	0	0	0	0	1	0	0	0	1	0	1	0	0	0	1	0	0	0	0	1	0	1	1	0	1	0	1	0	0	1	1	0	0
96060092	0	1	0	0	0	0	0	0	0	1	0	1	1	0	1	1	1	1	0	0	0	0	1	0	0	1	1	0	0	0	0	0	1	1	1	1	1	1	1	0	0	1	1	0	0
96060093	0	0	0	0	0	0	0	0	0	0	1	0	0	0	0	0	0	0	0	0	0	0	0	0	0	0	0	0	0	0	0	0	0	0	0	0	0	0	0	0	1	1	0	0	0
96060094	0	0	0	0	0	0	0	1	0	1	1	1	1	1	1	0	1	0	0	1	0	0	0	0	0	1	1	0	0	0	0	1	0	1	1	1	1	1	1	0	1	0	1	0	0
96060095	0	0	0	0	0	0	1	0	1	1	0	1	1	0	0	0	1	0	0	0	0	0	0	0	0	0	1	0	1	1	0	0	0	1	0	1	1	1	1	0	0	0	0	0	0
96060096	0	0	0	0	0	0	0	0	0	0	0	0	1	0	0	0	0	0	0	0	0	0	0	0	0	0	0	0	0	0	0	0	0	0	0	0	1	0	0	0	0	0	0	0	0
96060097	0	0	0	1	0	0	1	0	0	1	1	0	1	0	0	1	1	0	0	0	1	1	1	0	1	1	1	0	1	0	0	0	0	0	1	0	0	1	0	0	0	0	1	0	1
96060098	1	0	0	0	0	0	1	0	0	0	0	1	1	0	0	0	1	0	0	1	0	0	0	0	0	1	1	0	0	0	0	1	0	1	1	0	0	1	0	0	1	0	1	0	0
96060099	0	0	0	1	0	0	0	0	1	0	0	0	1	0	0	0	1	1	0	0	0	1	0	0	0	1	1	0	1	1	1	0	0	0	1	1	1	1	0	0	0	1	1	0	0
96060100	1	0	1	1	1	0	0	0	0	1	1	1	0	1	0	1	0	1	1	1	0	1	1	1	1	1	0	1	0	0	0	0	0	1	0	0	0	0	1	0	1	1	0	0	1
96060101	0	0	1	0	0	1	1	1	1	0	1	1	1	1	0	0	0	0	1	1	0	1	1	0	1	1	0	1	1	1	0	0	0	0	1	1	0	0	0	0	1	1	0	0	0
96060102	1	1	1	1	0	0	1	1	0	1	1	1	0	1	1	1	1	0	1	1	1	0	1	1	1	0	1	1	0	0	1	0	0	0	1	1	0	1	1	1	1	1	1	0	1
96060103	1	1	1	1	1	1	1	1	0	0	0	0	1	1	1	1	0	1	1	1	0	1	1	1	1	1	0	1	0	1	1	1	1	1	1	0	1	0	0	0	1	1	1	0	1
96060104	1	1	1	0	0	0	0	0	1	1	1	0	1	1	0	1	1	1	1	0	1	1	1	1	1	0	1	0	0	1	0	0	0	1	1	1	0	1	0	0	0	1	0	0	1
96060105	1	1	1	0	0	0	0	1	0	1	0	0	1	1	0	1	1	1	0	1	0	0	0	1	1	0	1	1	1	0	0	0	0	1	1	1	1	1	1	0	1	1	1	0	1
96060106	1	0	1	0	0	0	0	1	0	1	0	0	0	1	0	1	1	0	0	1	0	0	0	0	0	0	1	1	1	0	0	0	0	1	0	1	1	1	1	0	1	0	0	0	1
96060107	1	0	0	0	0	0	0	1	0	0	0	1	1	0	0	1	1	0	1	1	1	0	0	0	0	0	1	0	0	0	0	0	0	0	0	0	0	1	0	0	1	0	0	0	0
96060108	1	0	0	0	0	0	0	0	0	0	0	1	1	0	0	0	1	0	1	1	0	0	0	0	0	0	1	0	0	0	0	0	0	0	0	0	0	0	0	0	1	0	0	0	0
96060109	1	1	1	1	0	0	0	0	1	0	1	0	0	0	0	0	0	0	1	0	1	0	1	0	0	0	0	0	0	1	1	1	0	0	0	0	1	0	1	0	0	1	0	0	1
96060110	0	1	1	1	1	0	1	1	0	1	1	0	0	1	1	1	1	1	1	1	1	0	1	1	1	1	1	1	1	0	1	1	0	0	1	1	1	1	1	1	0	1	1	0	1
96060111	0	1	1	1	0	0	0	1	0	1	1	0	0	1	1	1	1	0	1	1	1	1	0	0	0	0	1	1	1	0	0	0	0	0	1	0	0	1	0	1	1	1	1	0	0
96060112	1	1	1	1	0	1	1	0	1	1	1	1	1	1	1	1	1	1	1	1	1	0	1	1	0	0	1	1	1	1	1	1	0	1	1	1	1	1	1	0	1	1	0	1	1
96060113	0	1	1	1	1	0	0	1	1	0	0	0	1	1	1	0	1	1	1	0	1	0	1	1	1	0	1	0	1	1	1	1	0	0	1	1	0	0	0	0	0	1	1	0	0
96060114	1	1	1	1	0	1	0	1	1	1	0	0	1	1	1	1	1	0	1	1	0	0	0	1	1	1	0	1	0	1	0	1	1	0	1	1	1	0	1	1	0	1	1	0	1
96060115	0	0	1	1	1	0	1	1	0	1	1	0	0	1	1	1	1	0	1	1	1	0	1	1	1	0	1	1	0	1	0	1	0	0	1	1	0	0	1	0	0	1	0	0	0
96060116	1	1	1	1	1	1	1	0	1	0	0	0	0	1	1	0	0	1	1	1	1	0	1	1	1	0	0	1	0	1	1	1	0	0	1	0	1	0	0	0	0	1	0	1	1
96060117	1	1	1	1	1	1	1	0	1	0	0	0	0	1	1	0	0	1	1	1	1	0	1	1	1	0	0	1	0	1	1	1	0	0	1	0	1	0	0	0	0	1	0	1	1
96060118	0	0	0	0	1	0	0	0	0	0	0	1	1	1	1	1	1	1	0	0	0	0	0	0	0	1	1	0	0	0	0	0	0	1	1	1	1	1	0	0	0	0	0	0	0
96060119	0	0	0	0	1	0	0	0	0	0	0	0	1	1	1	0	1	0	0	0	0	0	0	0	0	0	1	0	0	0	1	0	0	1	1	1	1	1	0	0	1	0	0	0	0
96060120	0	0	1	1	1	0	1	1	1	1	1	0	1	1	1	1	1	1	1	1	1	0	1	1	1	1	0	0	1	1	0	1	1	0	1	0	0	1	0	0	0	1	1	0	1
96060121	1	1	1	1	1	1	1	0	1	1	1	1	0	1	1	1	1	1	1	0	0	1	1	1	1	0	1	0	1	1	0	1	0	0	1	0	0	1	0	1	1	1	0	0	1
96060122	0	1	1	1	1	1	1	1	1	1	0	1	1	0	0	1	1	1	1	0	1	0	1	0	0	1	1	0	1	1	1	1	0	1	1	1	1	1	1	0	0	1	1	0	1
96060123	1	0	1	1	0	0	0	0	0	0	0	0	1	0	0	1	0	0	0	1	0	1	1	0	1	0	0	1	0	0	1	0	0	0	0	0	0	0	0	0	0	1	0	0	1
96060124	1	1	1	0	0	0	1	0	1	0	1	0	0	1	1	1	0	0	1	1	0	1	1	0	0	0	0	1	1	0	1	0	1	0	0	0	0	0	1	0	0	1	1	1	1
96060125	1	0	1	1	1	0	0	1	1	0	1	1	0	0	0	1	1	1	1	0	0	0	1	1	1	0	1	1	0	1	0	1	0	0	1	1	0	1	0	0	1	0	1	0	1
96060126	1	0	0	0	0	0	0	0	0	1	1	1	1	0	0	1	1	0	0	1	0	0	0	0	1	0	1	0	1	0	0	0	0	1	1	1	1	1	0	1	1	0	1	0	1
96060127	0	0	0	0	0	0	0	0	0	0	0	0	0	0	0	0	0	0	0	0	0	0	0	0	0	0	0	0	0	0	0	0	0	0	0	0	0	0	0	0	0	0	0	0	0
96060128	0	0	0	0	0	0	0	0	0	0	0	0	0	0	0	0	0	0	0	0	0	0	0	0	0	0	0	0	0	0	0	0	0	0	0	0	0	0	0	0	0	0	0	0	0
96060129	0	0	0	0	0	1	1	1	0	0	1	1	0	0	0	1	1	0	0	1	1	0	1	1	1	1	1	1	0	0	0	0	0	0	0	0	0	1	0	0	1	0	0	0	0
96060130	0	0	1	1	0	0	0	0	0	0	0	1	0	0	0	1	1	0	0	0	1	0	0	0	0	0	1	1	1	0	0	1	0	1	0	1	1	0	1	1	0	0	0	1	0
96060131	1	1	1	1	0	0	1	1	1	0	0	1	1	0	0	1	1	1	1	0	0	0	1	1	1	1	1	0	1	1	0	1	0	1	1	1	1	0	0	0	0	1	1	0	1
96060132	0	1	1	1	0	0	0	0	1	1	0	0	1	1	1	0	1	1	1	1	0	1	0	0	0	0	1	1	0	1	1	0	0	1	1	1	0	1	1	0	0	1	1	0	0
96060133	1	1	1	0	0	0	0	0	0	1	1	1	1	0	0	1	1	1	0	1	0	0	1	1	1	1	1	0	1	0	0	0	0	1	0	1	0	1	0	0	0	0	1	0	1
96060134	1	1	0	0	0	0	1	0	1	1	0	0	0	1	0	0	1	1	0	1	1	0	1	1	1	1	1	1	1	1	1	0	0	1	1	1	1	1	0	0	0	1	0	0	0
96060135	1	0	1	1	0	0	0	1	1	1	1	0	1	0	1	1	1	1	0	1	0	0	1	0	0	0	0	1	0	1	1	1	1	0	1	1	0	0	1	0	0	1	0	0	1
96060136	0	0	0	0	0	0	1	1	0	0	1	0	1	0	0	0	1	1	0	0	0	0	1	0	1	0	1	1	1	0	1	0	0	1	0	0	0	1	0	0	0	0	0	0	1
96060137	1	1	1	1	1	1	0	0	1	0	0	1	1	0	0	1	1	1	1	0	0	1	0	1	1	0	1	1	0	1	0	1	1	0	1	1	0	1	1	0	0	1	1	1	1
96060138	0	0	0	0	1	0	1	1	0	0	1	0	1	1	1	0	1	1	1	1	0	0	0	1	1	1	1	0	1	0	0	1	1	1	1	1	1	1	1	0	0	0	1	1	1
96060139	1	0	0	0	0	0	1	0	1	0	1	0	1	1	0	0	1	0	1	1	0	0	0	0	1	0	1	0	1	0	1	1	1	1	1	1	1	1	1	0	1	0	0	1	1
96060140	0	0	1	0	1	1	1	1	0	0	0	1	0	0	1	1	1	1	1	1	0	1	1	1	1	0	1	1	0	0	1	1	0	1	1	0	1	1	1	0	1	0	0	0	0
96060141	0	1	1	1	1	1	0	0	0	1	1	1	1	1	1	1	1	1	0	1	1	1	1	1	1	0	1	1	1	0	1	1	1	1	1	0	1	1	1	0	1	1	0	0	1
96060142	0	1	0	1	1	0	1	1	1	1	0	1	1	1	1	1	0	1	1	1	0	1	1	0	0	0	0	1	1	1	1	1	1	0	1	0	0	0	0	0	0	1	1	1	1
96060143	0	0	1	0	0	0	1	0	0	0	0	0	1	0	0	1	1	0	0	0	0	0	0	0	0	0	1	0	0	0	0	0	0	1	0	0	0	0	0	0	0	0	1	0	1
96060144	0	1	1	1	1	0	1	1	1	0	1	0	1	1	1	1	1	1	1	0	0	1	1	1	1	0	1	0	1	1	1	1	1	1	1	1	1	1	1	1	0	1	1	0	1
96060145	0	0	0	0	0	0	0	0	0	0	0	0	0	0	0	0	0	0	0	0	0	1	0	0	0	0	0	0	1	0	0	0	0	0	0	0	0	0	1	0	0	0	0	0	0
96060146	1	0	1	0	0	1	0	0	0	1	1	1	1	0	1	0	1	0	1	0	0	0	1	1	1	0	1	1	0	0	1	0	0	1	1	0	1	1	1	0	0	1	1	0	0
96060147	1	0	0	0	0	0	1	1	0	0	1	1	1	0	0	1	1	0	0	0	1	0	0	1	1	0	1	0	0	0	1	0	1	1	0	1	0	1	1	0	1	0	0	0	0
96060148	1	0	0	0	1	1	1	1	1	1	1	1	1	1	1	1	1	1	1	1	1	0	1	1	1	0	1	1	1	1	1	1	1	1	1	0	1	1	0	1	1	1	0	1	0
96060149	0	0	1	0	0	0	1	1	0	1	1	1	1	0	0	1	1	0	1	0	0	0	0	0	0	1	1	1	0	0	0	1	0	1	0	1	1	1	0	1	0	1	1	0	0
96060150	1	1	1	1	1	1	1	0	1	0	1	1	0	1	1	1	1	1	1	0	0	0	1	1	1	0	1	1	0	1	1	1	0	0	1	0	1	1	1	0	1	1	0	0	1
96060151	1	1	1	1	1	1	1	1	1	0	0	0	0	1	1	1	0	1	1	0	1	1	1	1	0	0	1	1	1	1	1	1	1	0	1	1	1	1	1	1	0	1	1	0	0
96060152	0	1	1	0	1	0	1	1	1	0	1	1	1	1	1	1	1	1	1	0	0	1	1	0	0	0	1	0	1	1	1	0	0	1	1	0	1	1	0	0	0	1	0	0	0
96060153	0	0	1	0	1	0	0	1	1	1	1	0	1	0	0	0	1	1	1	1	1	1	0	1	1	0	0	1	0	1	0	1	1	0	0	0	0	0	0	0	0	0	0	0	1
96060154	1	0	1	1	0	0	1	1	0	1	1	1	0	1	0	1	1	1	0	1	1	1	1	1	1	1	1	1	1	1	0	1	1	1	0	0	1	1	0	0	0	0	0	0	1
96060155	0	0	0	1	0	0	0	1	0	0	1	0	0	0	0	1	0	0	0	1	0	0	0	0	0	0	0	0	0	0	0	1	1	0	0	1	0	0	0	0	0	0	0	0	1
96060156	0	0	0	0	0	0	0	0	0	0	0	0	0	0	0	0	0	0	0	0	0	0	0	0	0	0	0	0	0	0	0	0	0	0	0	0	0	0	0	0	0	0	0	0	0
96060157	1	0	0	0	0	0	0	1	0	1	1	1	1	1	0	1	1	1	1	1	0	0	0	0	0	1	1	0	1	0	0	1	1	1	0	1	1	1	0	0	1	1	0	0	1
96060158	0	0	0	0	0	0	0	1	0	1	1	1	1	0	0	0	0	0	0	1	0	0	0	0	0	0	1	0	0	0	0	0	1	0	0	0	0	0	0	0	0	0	0	0	0
96060159	0	0	0	0	0	0	0	0	1	0	0	0	0	0	0	0	0	0	0	0	0	0	1	0	0	0	0	0	1	1	0	0	0	0	0	0	1	0	0	0	0	0	0	0	0
96060160	0	0	0	0	0	0	0	0	0	0	0	0	0	0	0	0	0	0	0	0	0	0	0	0	0	0	0	0	0	0	0	0	0	0	0	0	0	0	0	0	0	0	0	0	0
96060161	0	0	0	0	0	0	0	0	0	0	0	0	0	0	0	0	0	0	0	0	0	0	0	0	0	0	0	0	0	0	0	0	0	0	0	0	0	0	0	0	0	0	0	0	0
96060162	0	0	1	1	0	0	0	0	0	0	0	0	0	1	0	1	0	1	0	0	1	0	0	0	0	0	0	0	0	0	0	0	0	0	0	0	0	0	0	1	0	0	0	0	1
96060163	0	0	1	1	1	1	0	1	0	1	1	1	0	1	1	1	1	1	0	1	1	0	1	0	0	1	1	0	0	0	0	0	1	0	1	0	0	1	0	0	1	1	1	0	1
96060164	0	0	0	0	0	0	0	0	0	0	0	0	0	0	0	0	0	0	0	0	0	0	0	0	0	0	0	0	0	0	0	0	0	0	0	0	0	0	0	0	0	0	0	0	0
96060165	1	1	1	0	1	1	1	0	0	0	1	1	0	0	0	0	1	1	0	0	1	1	1	1	1	0	1	0	1	1	1	1	0	1	1	1	1	1	1	0	0	1	0	0	1
96060166	0	0	0	0	0	0	0	0	0	0	0	0	0	0	0	0	0	0	0	0	0	0	0	0	0	0	0	0	0	0	0	0	0	0	0	0	0	0	0	0	0	0	0	0	0
96060167	1	1	1	1	1	0	1	1	1	1	1	1	1	1	0	1	1	1	1	1	1	0	1	1	1	1	1	1	1	1	1	1	0	1	1	1	1	1	1	1	1	1	1	1	1
96060168	0	0	0	0	0	0	0	0	1	0	0	0	1	1	1	1	0	0	0	0	0	0	0	1	1	0	0	0	0	1	0	1	0	0	1	0	0	0	0	0	0	1	0	0	1
96060169	0	0	0	0	0	0	0	1	0	0	1	0	0	0	0	1	1	0	0	1	0	0	0	0	1	0	1	1	0	0	0	1	0	1	0	0	1	0	1	0	1	0	0	0	0
96060170	0	0	0	0	0	0	1	1	0	1	0	1	1	0	0	1	1	0	1	0	0	0	0	0	0	0	0	0	1	1	0	0	1	1	0	0	0	1	1	0	0	0	0	1	0
96060171	0	0	0	0	0	0	1	1	0	1	0	1	0	0	0	1	0	0	0	0	0	1	1	0	0	0	1	0	1	1	0	0	0	0	1	1	0	0	1	0	0	0	0	0	0
96060172	1	0	0	0	1	1	1	0	0	1	1	1	0	0	0	1	0	0	1	1	0	1	0	0	1	0	0	0	0	0	1	1	0	0	1	0	1	0	0	0	0	1	1	0	0
96060173	1	0	0	0	0	1	0	1	0	0	0	1	0	1	0	0	1	0	1	1	0	0	0	1	1	1	0	0	0	0	0	0	0	0	0	1	0	1	1	0	0	0	1	0	0
96060174	1	0	0	0	0	0	0	1	0	0	0	1	0	1	0	0	0	0	0	0	0	0	0	0	0	0	0	0	0	0	0	0	0	0	0	1	0	0	1	0	0	0	0	0	0
96060175	1	0	1	1	0	1	1	1	1	1	1	0	0	0	0	0	1	0	0	1	0	1	1	1	1	1	1	0	0	1	0	0	1	1	1	0	0	1	0	0	1	0	1	1	0
96060176	0	0	0	0	0	0	0	1	0	1	0	0	1	0	0	1	1	0	0	0	0	0	0	0	0	0	1	0	0	1	0	1	0	0	0	0	0	1	1	1	0	1	0	0	0
96060177	0	0	0	0	0	0	0	1	0	0	1	0	1	0	0	0	1	0	0	1	0	0	0	0	0	0	0	0	0	0	1	1	0	1	0	0	0	0	0	1	0	0	0	0	0
96060178	0	0	0	0	0	1	1	1	1	0	0	1	0	1	0	1	0	0	0	1	0	1	0	1	1	0	0	0	1	1	1	0	0	0	0	0	0	0	1	0	0	0	0	1	0
96060179	0	0	0	0	1	1	1	0	1	0	0	0	1	1	1	0	0	1	1	0	0	0	1	1	1	0	0	0	0	1	1	0	0	0	1	1	0	0	0	1	0	0	1	1	1
96060180	0	0	0	0	1	0	0	1	1	1	1	1	1	1	1	1	0	0	0	1	0	0	1	0	0	1	0	0	0	0	1	1	1	1	1	1	1	1	0	1	1	0	1	1	0
96060181	1	0	1	0	0	1	0	1	1	1	1	1	1	1	0	0	0	1	0	1	0	1	0	1	1	0	0	0	1	1	1	1	0	1	1	0	1	0	0	0	1	0	0	1	0
96060182	0	0	0	0	1	1	1	1	0	0	1	1	1	0	0	1	1	0	0	1	0	0	1	1	1	0	1	0	0	0	0	0	0	1	0	0	0	1	1	0	0	0	0	0	0
96060183	0	0	1	0	0	0	0	0	0	1	1	0	1	1	1	1	1	0	0	1	1	1	1	0	0	1	1	0	1	1	0	1	0	1	1	1	0	1	1	0	0	0	0	0	0
96060184	0	0	1	0	1	0	0	0	0	1	1	0	0	0	1	1	1	1	0	0	0	0	1	0	0	0	1	1	0	0	0	1	0	1	0	0	0	1	0	0	0	1	1	0	0
96060185	0	0	0	0	0	1	1	0	1	0	0	0	1	0	0	0	0	0	0	0	0	0	0	1	1	0	1	1	0	1	1	1	0	1	0	0	1	0	1	1	1	0	1	1	1
96060186	1	0	0	0	0	0	1	1	0	1	1	0	0	0	0	1	1	1	0	1	1	0	1	0	0	0	0	0	0	0	0	0	1	1	0	0	0	0	0	0	0	1	0	0	0
96060187	1	0	0	0	0	0	1	1	0	1	1	0	0	0	0	1	1	1	0	1	1	0	1	0	0	0	0	0	0	0	0	0	1	1	0	0	0	0	0	0	0	1	0	0	0
96060188	0	0	1	0	0	0	0	1	1	1	1	0	0	0	0	1	1	0	0	1	1	0	1	1	0	1	1	0	1	1	0	0	0	1	1	1	0	1	0	0	1	0	1	0	0
96060189	0	0	1	0	0	1	0	1	0	1	1	0	0	1	1	1	1	1	1	0	1	0	1	1	1	0	1	1	1	1	0	1	1	0	1	0	0	1	0	0	1	1	0	1	0
96060190	0	0	0	0	1	0	0	0	0	0	0	0	0	1	1	0	1	1	0	0	0	1	1	0	0	0	0	0	0	0	0	0	0	1	1	1	0	1	0	0	0	0	1	0	0
96060191	0	0	0	0	0	0	0	0	0	0	0	0	0	0	0	0	0	0	0	0	0	0	0	0	0	0	0	0	0	0	0	0	0	0	0	0	0	0	0	0	0	0	0	0	0
96060192	0	0	0	0	0	0	0	0	0	0	0	0	0	0	0	0	0	0	0	0	0	0	0	0	0	0	0	0	0	0	0	0	0	0	0	0	1	0	1	0	1	0	0	0	0
96060193	0	0	0	0	1	1	1	1	1	1	1	1	1	1	0	1	1	1	1	1	0	1	0	1	1	0	1	1	1	0	0	1	0	1	1	0	1	0	0	0	1	0	1	1	0
96060194	0	0	0	0	0	0	0	0	0	0	0	0	0	0	0	0	0	0	0	0	0	0	0	0	0	1	0	0	0	0	0	0	0	0	0	0	0	0	0	0	0	0	0	0	0
96060195	0	0	0	0	1	0	1	0	0	0	0	1	1	1	1	0	1	1	0	0	0	0	0	0	0	1	1	0	1	0	1	0	1	1	1	1	1	1	0	0	0	0	1	0	1
96060196	0	0	0	0	0	1	0	0	0	0	0	1	1	0	0	0	1	0	0	0	0	0	0	1	1	0	1	0	1	0	0	0	0	1	0	0	1	0	0	0	0	0	0	0	0
96060197	0	0	0	0	1	0	0	1	0	0	1	1	1	1	0	1	1	0	1	0	1	0	1	0	0	1	1	0	0	1	1	0	1	1	0	1	1	1	0	0	1	0	1	0	0
96060198	0	0	0	0	0	0	0	0	0	1	1	1	1	0	0	0	1	0	0	0	1	0	0	1	1	1	1	0	1	0	1	0	0	1	0	1	1	1	0	0	1	0	1	0	0
96060199	1	0	0	0	1	1	1	1	0	0	0	0	1	1	1	0	0	1	0	0	0	0	0	0	0	1	0	0	1	0	0	0	0	0	0	0	0	0	1	1	1	0	0	1	0
96060200	0	0	0	0	0	0	0	0	0	0	0	0	0	0	0	0	0	0	0	1	0	0	0	0	0	0	0	0	1	1	1	0	0	0	1	0	0	0	1	0	0	0	0	0	0
96060201	1	1	1	0	0	1	0	0	0	0	0	1	1	0	0	1	1	1	0	0	1	0	0	1	1	0	1	1	0	0	0	0	0	0	0	0	1	0	0	0	0	1	0	0	0
96060202	0	0	0	0	0	0	0	0	0	0	0	0	1	0	0	0	1	0	0	0	0	0	0	0	0	0	1	0	0	0	0	0	0	1	0	1	0	0	0	0	0	0	0	0	0
96060203	0	0	0	0	0	0	1	0	0	0	0	0	1	0	0	0	0	0	0	0	0	0	0	0	0	0	0	0	0	0	0	0	0	0	0	0	1	0	0	0	0	0	0	0	0
96060204	0	0	0	0	0	1	1	1	1	1	1	0	1	1	1	1	0	1	1	1	0	1	1	1	1	0	0	0	1	1	1	1	0	0	1	0	0	0	1	0	0	1	1	1	1
96060205	0	0	0	0	0	1	0	0	0	0	0	0	0	0	0	0	0	0	0	0	0	0	0	1	0	0	0	0	0	0	0	0	0	0	0	0	0	0	0	0	0	0	0	0	0
96060206	0	1	1	1	1	0	1	1	0	1	1	0	0	1	1	1	1	1	1	1	1	1	1	0	1	0	1	1	1	0	0	1	1	0	1	1	1	0	1	1	0	1	1	1	1
96060207	1	0	1	0	1	1	1	1	0	1	1	1	1	0	0	1	1	1	1	1	0	0	1	1	1	0	1	1	1	0	0	1	1	1	1	1	1	1	1	0	1	1	1	0	0
96060208	0	0	0	0	0	0	0	0	0	0	0	0	0	0	0	0	0	0	0	0	1	0	0	0	0	0	0	0	1	0	0	0	0	0	0	0	0	0	0	0	0	0	0	0	1
96060209	1	0	1	0	0	0	0	1	0	0	1	1	1	0	1	1	1	0	1	0	1	0	0	0	0	0	1	1	0	1	1	1	1	1	1	1	0	1	0	0	0	1	1	0	1
96060210	0	0	0	0	0	0	0	1	0	0	0	1	0	0	0	0	0	0	0	0	0	0	0	0	0	0	0	0	0	0	1	0	0	0	0	1	1	0	1	0	0	1	1	0	0
96060211	1	1	0	1	0	1	0	1	0	1	1	0	0	1	1	1	1	1	1	0	1	1	0	1	1	1	1	0	0	0	0	0	0	1	1	1	1	1	0	0	0	0	1	0	0
96060212	0	0	1	1	1	0	0	1	0	0	0	1	1	0	0	1	1	1	1	1	1	0	0	0	0	0	1	0	0	0	1	0	0	1	1	1	0	1	0	1	0	0	1	0	0
96060213	0	1	1	1	1	1	1	1	0	0	1	0	0	1	1	0	1	1	1	1	0	1	1	1	1	1	1	1	1	1	1	1	1	1	1	0	1	1	0	0	1	1	1	0	1
96060214	1	0	0	0	0	1	0	0	1	0	0	0	0	0	1	0	0	0	1	1	0	1	1	1	1	1	0	0	0	1	0	1	1	0	0	1	0	0	1	0	1	0	1	1	0
96060215	0	0	1	0	0	1	0	0	0	0	0	0	0	1	0	1	1	0	0	0	1	0	0	1	1	0	0	0	0	0	0	0	0	0	0	0	0	1	0	0	1	0	1	0	1
96060216	0	0	0	0	0	0	0	1	0	0	0	1	1	0	0	1	1	0	0	0	0	0	0	0	0	1	1	0	1	0	0	0	0	1	0	1	1	1	0	0	1	1	1	1	0
96060217	0	0	0	0	1	0	1	1	0	1	1	1	1	0	0	0	1	1	1	1	0	1	0	0	0	0	1	0	1	0	0	0	0	1	0	1	1	1	0	0	1	0	0	1	0
96060218	0	0	0	0	0	0	0	0	0	0	0	0	0	0	0	0	0	0	0	0	0	0	0	0	0	0	0	0	0	0	0	0	0	0	0	0	0	0	0	0	0	0	0	0	0
96060219	0	0	0	0	0	0	0	0	0	0	0	0	0	0	0	0	0	0	0	0	0	0	0	0	0	0	0	0	0	0	0	0	0	0	0	0	0	0	0	0	0	0	0	0	0
96060220	0	0	0	0	0	0	0	0	0	0	0	0	0	0	0	0	0	0	0	0	0	0	0	0	0	0	0	0	0	0	0	0	0	0	0	0	0	0	0	0	0	0	0	0	0
96060221	0	0	0	0	0	0	0	0	0	0	1	0	0	0	0	0	0	0	1	1	0	0	0	1	1	0	0	0	0	0	0	1	0	0	0	0	0	0	1	0	0	1	0	0	0
96060222	0	0	0	0	0	0	0	0	0	0	0	1	1	0	0	0	0	0	0	0	0	0	0	1	1	0	0	0	0	0	1	0	0	1	0	1	0	0	1	0	0	0	0	0	0
96060223	0	0	0	1	0	0	0	0	1	0	0	1	1	0	1	0	0	1	0	0	0	0	0	0	0	1	1	0	0	1	0	0	0	0	0	0	1	0	0	0	0	1	0	0	0
96060224	0	0	0	0	1	0	0	1	0	1	0	1	1	0	1	1	1	1	0	0	0	0	0	0	1	0	1	0	1	0	1	1	0	1	1	1	0	1	0	0	0	0	0	0	1
96060225	1	0	1	0	0	0	0	0	1	1	0	1	1	1	1	0	1	0	1	0	0	0	1	0	0	0	1	0	0	1	1	0	0	1	0	1	1	1	0	0	0	0	1	0	1
96060226	1	0	0	0	0	0	0	1	0	1	1	1	1	0	0	1	1	0	0	1	0	0	0	0	0	0	1	0	1	1	0	0	0	1	0	1	1	1	0	0	1	0	1	0	0
96060227	1	0	0	0	0	0	0	0	0	1	1	0	1	0	0	0	1	0	0	1	0	0	0	0	0	0	1	0	0	1	0	0	0	1	0	1	1	1	0	0	1	0	0	0	0
96060228	0	0	0	0	1	0	0	0	0	0	0	1	1	1	1	1	1	1	0	0	1	0	0	1	1	0	1	0	0	0	0	0	0	1	1	0	0	1	0	0	1	0	0	0	0
96060229	0	0	0	0	0	0	0	0	0	0	0	0	0	0	0	0	0	0	0	0	0	0	0	0	0	0	0	0	0	0	0	0	0	0	0	0	0	0	0	0	0	0	0	0	0
96060230	0	0	0	0	0	0	1	1	0	1	1	1	1	1	1	1	1	0	0	1	0	0	1	0	0	1	1	0	1	1	0	0	0	1	0	0	1	1	0	0	1	0	1	0	0
96060231	0	0	0	0	0	0	1	1	0	1	1	1	1	1	1	1	1	0	0	1	0	0	1	0	0	1	1	0	1	1	0	0	0	1	0	0	1	1	0	0	1	0	1	0	0
96060232	0	0	0	0	0	0	1	1	0	1	1	1	1	1	1	1	1	0	0	1	0	0	1	0	0	1	1	0	1	1	0	0	0	1	0	0	1	1	0	0	1	0	1	0	0
96060233	0	0	0	0	0	0	0	0	0	0	0	0	0	0	0	0	0	0	0	0	0	0	0	0	0	0	0	0	0	0	0	0	0	0	0	0	0	0	0	0	0	0	0	0	0
96060234	0	0	0	1	0	0	0	0	0	0	0	0	1	0	0	0	1	0	0	0	0	0	0	0	0	0	1	0	1	0	0	1	0	1	0	0	1	0	0	0	0	0	0	0	0
96060235	0	0	0	0	1	1	0	1	0	0	0	0	1	0	0	0	1	1	0	1	0	0	0	1	1	1	1	0	1	0	0	0	0	1	0	1	1	0	0	0	1	0	0	0	0
96060236	1	0	0	0	0	0	0	0	0	1	0	1	1	0	0	1	1	0	0	0	0	1	0	0	0	0	1	0	1	0	0	1	0	1	0	1	1	1	0	0	0	0	1	0	1
96060237	1	0	0	0	0	0	0	0	0	1	0	1	1	0	0	1	1	0	0	0	0	0	0	0	0	0	1	0	1	0	0	0	0	1	0	1	1	1	0	0	0	0	1	0	0
96060238	0	0	0	0	0	0	0	0	1	0	0	0	0	1	1	0	0	0	0	0	1	0	1	0	0	0	0	0	1	1	0	0	1	1	0	0	1	0	0	0	1	0	0	1	0
96060239	0	0	0	0	0	0	0	0	0	1	1	1	1	0	0	0	0	1	0	0	0	0	0	0	0	1	1	0	1	0	1	0	0	1	0	0	1	0	0	0	1	0	1	0	0
96060240	0	0	0	0	1	0	0	1	1	0	1	1	1	0	0	1	1	1	1	0	1	1	1	0	0	0	1	1	1	1	0	1	0	1	1	1	1	1	0	1	0	1	0	0	0
96060241	0	0	0	0	0	1	0	1	0	1	1	0	1	1	0	0	1	0	0	1	0	0	1	1	1	0	1	0	0	0	0	0	1	1	0	0	1	0	0	0	0	1	0	1	0
96060242	0	0	0	0	0	0	0	0	0	0	1	0	0	0	0	1	1	0	0	0	1	0	0	0	0	0	1	0	0	0	1	0	1	1	0	0	1	1	1	0	0	1	0	1	0
96060243	1	0	0	0	1	0	0	1	0	1	0	1	1	0	0	0	1	0	0	0	0	0	0	0	0	0	1	0	1	0	0	0	0	1	0	1	1	0	0	0	1	0	0	0	0
96060244	0	0	0	0	0	0	0	1	0	1	1	1	1	0	1	1	1	0	1	1	1	1	1	0	1	1	1	0	0	0	0	1	0	1	1	1	1	1	1	0	1	1	1	0	0
96060245	1	0	0	0	0	1	1	0	0	1	1	1	1	0	0	0	1	0	0	1	0	0	1	1	1	0	0	0	0	0	1	0	1	1	1	1	0	0	0	0	1	1	1	0	0
96060246	0	0	0	0	0	1	1	1	0	0	1	0	1	0	0	0	1	1	0	1	0	0	1	1	1	0	1	1	0	1	0	0	0	1	1	0	0	1	0	1	0	1	1	1	0
96060247	0	1	1	1	1	1	1	1	0	1	1	1	1	1	1	1	1	1	1	1	1	0	1	1	0	1	1	0	0	0	0	1	1	1	1	1	0	0	1	0	0	1	1	0	1
96060248	1	0	0	0	0	1	1	1	0	1	1	1	1	1	1	0	1	1	0	0	0	0	1	1	1	1	1	0	1	0	0	1	1	1	0	1	1	0	0	0	0	1	0	0	1
96060249	0	0	0	0	1	1	1	0	0	0	1	1	0	0	0	1	1	1	0	0	0	0	1	0	0	0	1	1	1	0	0	0	1	0	1	0	0	1	1	0	0	0	1	0	0
96060250	1	0	0	1	1	1	1	0	0	1	0	0	1	0	0	1	1	1	0	0	1	0	1	1	1	0	1	0	0	0	0	0	0	0	0	1	0	1	0	0	1	0	1	0	0
96060251	1	0	1	1	0	1	0	0	0	0	0	1	1	0	0	1	1	1	0	0	1	0	1	1	1	1	0	1	0	0	0	0	1	1	1	1	1	0	0	1	1	0	0	0	0
96060252	0	0	0	0	0	0	0	0	0	0	0	1	1	0	0	0	0	0	1	0	0	0	1	0	0	1	0	0	0	0	1	1	0	1	0	1	1	0	0	0	0	0	0	0	0
96060253	0	0	0	0	0	0	0	0	0	0	0	1	0	0	0	0	0	0	1	0	0	0	0	0	0	1	0	0	0	0	0	0	1	0	0	0	0	0	0	0	0	0	1	0	0
96060254	0	0	0	0	0	1	0	0	0	0	0	0	0	0	0	0	0	0	0	0	0	0	0	1	0	0	0	0	0	1	0	0	0	0	0	0	0	0	0	0	0	0	0	0	0
96060255	1	0	1	0	0	1	0	0	0	1	0	0	1	0	0	1	1	0	0	0	1	0	1	1	1	0	0	1	1	0	1	0	1	0	0	1	0	1	1	1	0	1	1	0	0
96060256	1	0	1	1	1	1	1	0	0	1	0	1	1	1	1	1	1	1	1	1	0	1	1	1	1	0	1	1	1	1	1	1	1	0	1	0	1	0	0	0	1	1	1	0	1
96060257	1	0	1	1	1	1	1	0	0	0	1	1	1	1	0	0	1	1	1	1	1	1	1	1	1	1	0	1	1	1	1	1	1	0	1	0	1	0	1	1	0	1	1	0	1
96060258	0	0	1	0	0	0	0	0	1	0	1	1	0	1	1	0	1	0	1	0	1	0	1	0	0	1	1	1	1	1	0	1	1	1	0	0	1	0	1	0	0	0	0	1	1
96060259	0	0	1	0	0	1	1	1	1	0	1	1	0	0	0	1	1	1	1	1	0	0	1	1	1	0	1	0	0	1	0	0	0	0	1	0	0	0	1	0	0	1	1	1	0
96060260	1	0	1	1	0	1	0	1	0	1	1	1	1	1	1	1	1	1	0	1	0	0	1	1	1	0	1	0	1	0	0	0	1	0	1	0	0	1	0	0	0	1	0	1	1
96060261	1	0	1	0	1	1	1	0	1	1	1	0	0	1	0	1	0	1	1	1	0	1	1	1	1	0	0	1	1	1	0	1	1	0	1	0	0	0	1	0	1	0	0	0	0
96060262	1	0	0	0	0	0	0	0	0	0	0	0	0	0	0	0	0	0	0	0	0	0	0	0	0	0	0	0	0	0	0	0	0	0	0	0	0	0	0	0	0	0	0	0	0
96060263	0	0	1	0	0	1	1	1	0	0	1	0	1	0	1	1	1	0	0	0	0	0	1	0	0	0	1	0	1	0	0	0	0	1	1	1	1	1	1	1	1	1	1	0	0
96060264	1	0	0	0	0	1	1	1	0	1	1	1	0	0	0	1	1	1	1	0	1	0	1	0	1	0	1	1	0	0	0	1	0	0	1	0	0	1	1	0	0	0	1	0	1
96060265	1	0	1	1	1	1	1	0	1	1	1	1	0	1	1	1	0	1	1	1	0	1	1	1	1	0	1	1	1	1	1	1	0	1	1	0	1	0	0	0	1	1	1	1	1
96060266	0	0	0	0	1	0	0	0	0	0	1	0	1	1	1	0	1	1	1	0	0	0	0	0	1	0	0	1	1	1	1	0	0	1	1	1	0	1	1	0	0	0	0	0	0
96060267	0	0	0	1	1	1	0	0	0	0	1	1	1	0	0	0	1	1	0	1	0	0	0	1	1	0	1	0	0	0	1	1	0	1	1	1	0	0	1	0	0	0	0	1	0
96060268	0	0	0	0	0	0	0	0	0	0	0	1	1	0	0	0	0	0	1	0	0	0	0	0	1	0	0	0	1	1	0	0	0	0	0	0	0	0	0	0	0	0	0	0	0
96060269	0	0	0	0	0	0	0	1	0	0	0	1	1	0	0	1	1	0	0	0	0	0	0	0	0	0	1	0	1	0	0	0	0	1	0	1	0	1	0	1	0	0	1	1	0
96060270	0	0	0	0	0	0	0	0	0	0	0	0	0	0	0	0	0	0	0	0	0	0	0	0	0	0	0	0	0	0	0	0	0	0	0	0	0	0	0	0	0	0	0	0	0
96060271	0	0	1	0	1	0	0	0	0	0	0	1	1	0	1	1	1	1	0	0	0	0	0	0	0	0	1	1	1	1	0	0	0	0	0	0	0	1	0	0	0	1	0	0	0
96060272	1	0	0	0	0	1	0	0	0	1	0	0	1	0	0	0	1	0	0	0	0	0	0	1	1	0	1	1	1	0	0	0	0	1	0	1	1	1	0	0	1	0	1	0	0
96060273	1	0	1	1	0	1	1	1	1	0	0	0	0	1	0	0	1	1	1	1	0	0	0	1	0	1	1	1	1	1	1	1	0	0	1	1	1	1	0	0	0	1	1	0	1
96060274	0	0	0	0	0	0	0	0	0	0	0	0	0	0	0	0	0	0	0	0	0	0	0	0	0	0	0	0	0	0	0	0	0	0	0	0	0	0	0	0	0	0	0	0	0
96060275	0	0	1	1	1	0	0	0	0	1	1	0	0	1	1	0	0	1	0	0	0	0	0	0	0	0	1	0	0	0	0	0	0	1	1	0	0	0	1	0	0	0	0	0	1
96060276	0	0	0	0	0	1	0	1	0	1	1	1	1	0	1	0	1	0	1	1	0	1	0	1	1	0	1	0	0	0	0	0	0	1	0	0	1	0	0	0	0	0	0	0	0
96060277	0	0	0	0	0	0	0	0	0	0	0	1	1	0	1	0	0	0	0	0	0	0	0	0	0	0	1	0	0	0	0	0	0	1	0	0	1	0	0	0	0	0	0	0	0
96060278	0	0	0	1	0	0	0	0	0	1	1	1	0	0	0	1	1	0	1	1	0	0	0	0	0	0	0	0	0	0	0	0	1	1	0	1	1	0	1	1	0	0	0	1	0
96060279	0	0	0	0	0	0	0	0	0	0	1	0	0	0	0	0	0	0	0	0	0	0	0	0	0	0	0	0	0	0	0	1	0	0	0	0	0	0	0	0	0	0	0	0	0
96060280	0	0	0	0	0	0	0	0	0	0	0	0	0	0	0	0	0	0	0	0	0	0	0	0	0	0	0	0	0	0	0	0	0	0	0	0	0	0	0	0	0	0	0	0	0
96060281	0	0	0	0	0	0	0	1	1	1	1	0	0	0	0	1	0	1	1	1	0	0	0	1	1	1	1	0	0	0	0	0	1	1	0	1	0	0	0	0	0	0	0	0	0
96060282	0	0	0	0	0	1	0	0	1	1	1	1	0	0	0	0	1	1	0	1	0	0	0	0	1	0	1	0	0	0	0	0	0	1	0	0	0	1	1	0	1	0	1	0	0
96060283	0	0	0	0	0	1	0	0	1	1	1	1	0	0	0	0	1	1	0	1	0	0	0	0	1	0	1	0	0	0	0	0	0	1	0	0	0	1	1	0	1	0	1	0	0
96060284	0	0	0	0	0	0	0	0	0	1	1	0	1	0	0	1	1	0	0	1	1	1	0	1	1	0	0	0	0	0	0	0	0	1	1	1	0	1	1	0	1	0	1	0	0
96060285	0	0	0	0	1	1	0	1	0	1	1	1	1	1	0	1	1	1	0	1	1	0	1	1	1	0	1	0	0	0	1	0	0	1	1	0	0	1	0	0	0	0	1	0	0
96060286	0	0	0	0	0	1	0	0	0	1	1	1	1	0	0	0	1	1	1	0	0	0	0	1	1	0	1	0	0	0	1	0	0	1	0	1	1	0	0	0	1	0	1	0	0
96060287	0	0	0	0	0	0	0	1	0	1	0	0	1	1	1	1	1	0	1	1	0	0	1	0	0	0	1	0	1	0	0	1	0	1	0	1	1	1	0	0	1	1	1	0	0
96060288	0	0	0	0	0	0	1	0	1	0	0	0	0	1	0	1	0	0	0	0	0	0	0	1	1	0	0	1	0	1	1	0	0	0	1	0	0	0	0	0	0	0	0	0	0
96060289	0	0	0	0	0	0	0	0	1	0	0	0	0	0	0	0	0	0	0	1	0	0	0	0	0	0	0	0	1	0	0	0	0	0	0	0	0	0	0	0	1	0	0	0	0
96060290	0	0	0	0	0	0	0	0	0	1	1	1	0	0	0	1	1	0	0	1	0	0	0	0	0	0	0	0	0	0	0	0	1	0	1	1	0	0	0	0	0	0	1	0	1
96060291	0	0	0	0	0	1	0	0	0	1	0	0	1	0	0	1	1	0	0	0	1	0	0	1	1	0	0	0	0	0	0	0	0	0	0	0	0	1	0	0	0	0	1	0	0
96060292	0	0	0	0	1	0	0	0	0	0	0	0	0	1	1	0	0	1	1	1	0	0	1	0	0	1	0	1	0	0	1	0	0	0	1	0	0	0	1	0	1	0	1	0	0
96060293	0	0	0	0	0	1	0	1	0	1	1	0	1	0	0	1	1	0	0	1	1	0	0	1	1	0	0	0	0	0	0	0	0	1	0	0	0	1	0	0	0	0	0	0	0
96060294	1	0	0	0	0	0	0	0	0	1	0	0	1	0	0	1	1	1	0	0	1	0	0	0	0	0	1	0	1	1	1	0	0	1	0	0	0	1	0	0	0	0	0	0	0
96060295	0	0	0	0	1	1	1	0	0	0	0	0	0	0	0	0	1	1	1	0	0	0	1	0	0	0	0	0	0	0	0	0	0	0	0	0	0	0	0	0	1	0	0	0	0
96060296	1	0	1	0	1	0	0	0	1	0	0	0	0	0	0	0	1	1	0	0	0	0	1	0	0	0	1	0	0	1	0	1	0	1	1	0	0	1	0	0	1	0	1	0	1
96060297	0	0	0	0	0	0	0	0	0	1	1	1	1	1	1	1	0	1	0	0	0	0	0	0	1	0	1	0	0	0	0	0	1	0	0	1	1	0	1	0	0	0	0	0	0
96060298	1	0	1	1	1	1	1	1	0	1	1	1	1	1	1	1	1	1	1	1	1	0	1	1	1	1	1	1	1	1	0	1	1	1	1	0	1	1	1	0	1	1	1	1	1
96060299	1	0	0	1	1	1	0	1	0	1	1	1	1	1	1	1	1	1	0	1	0	1	1	1	1	0	0	0	1	1	0	1	0	0	1	0	0	0	1	0	1	1	1	1	0
96060300	1	0	1	1	1	0	1	1	1	1	1	1	0	1	0	1	1	0	1	1	0	1	0	0	1	0	1	0	1	1	0	1	0	1	0	1	0	1	1	0	1	1	0	0	0
96060301	0	0	0	0	1	1	1	1	1	1	1	0	0	1	0	1	1	1	1	1	0	0	0	0	0	0	0	0	1	1	0	0	1	1	1	0	1	1	1	0	1	1	0	0	1
96060302	0	0	0	0	0	0	0	0	0	0	0	0	0	0	0	0	0	0	0	0	0	0	0	0	0	0	0	0	0	0	0	0	0	0	0	0	0	0	0	0	0	0	0	0	0
96060303	0	0	0	0	0	0	0	0	0	0	1	1	1	1	0	0	1	0	0	0	0	0	1	0	0	0	1	0	1	0	0	0	0	1	0	0	0	1	0	1	0	0	0	0	0
96060304	0	1	1	0	1	1	1	1	1	1	1	0	0	1	0	1	1	1	1	1	1	1	0	1	1	1	1	0	1	1	1	1	0	1	1	1	1	1	1	0	0	1	1	0	0
96060305	0	0	0	0	0	1	0	1	0	1	1	0	1	0	0	1	1	0	0	1	1	0	0	1	1	0	1	0	1	0	1	0	0	1	0	1	0	1	0	1	0	0	1	1	1
96060306	0	0	0	0	0	1	1	0	0	1	0	0	1	0	0	1	1	1	1	0	0	0	0	1	1	0	1	0	0	0	0	0	0	0	0	0	0	0	0	0	0	0	0	0	0
96060307	0	0	0	0	0	0	0	1	0	1	0	0	1	0	0	1	1	0	1	0	0	1	0	0	0	0	1	0	1	0	0	0	0	1	0	1	1	1	0	0	0	0	0	0	0
96060308	1	0	0	0	0	0	1	1	0	0	1	0	0	0	0	1	1	0	1	1	1	0	0	0	0	1	1	0	0	0	0	0	0	1	0	1	1	1	1	0	1	0	1	0	0
96060309	0	0	0	0	0	0	0	1	0	1	1	1	0	0	0	1	1	0	0	1	0	0	0	0	0	0	1	0	1	0	0	0	1	0	0	0	0	0	0	0	1	0	1	0	0
96060310	0	0	1	0	0	0	0	1	0	1	1	1	1	0	0	1	1	0	0	1	1	0	0	0	0	0	1	0	0	0	0	0	1	1	1	1	1	1	1	0	1	0	0	0	0
96060311	0	0	1	1	0	0	0	0	0	0	0	0	1	1	1	1	1	0	0	0	0	0	0	1	0	0	1	0	1	0	0	0	0	0	1	1	0	0	0	0	0	1	1	0	0
96060312	1	1	1	1	0	0	0	0	0	0	1	0	0	0	0	0	0	0	0	1	1	1	1	1	1	0	0	1	0	1	0	0	0	0	0	0	0	0	1	0	0	1	0	0	1
96060313	0	0	0	0	0	0	1	0	1	1	1	1	1	0	0	0	0	0	0	0	1	1	0	0	0	0	0	0	0	0	1	0	0	0	0	0	0	0	0	0	0	1	0	1	1
96060314	0	0	0	0	0	0	0	0	0	0	0	0	0	1	0	1	0	1	0	0	0	0	0	0	1	0	0	0	0	1	0	1	0	0	1	0	0	0	0	0	1	0	0	0	0
96060315	1	0	1	1	0	0	1	1	1	1	1	1	0	0	0	1	1	0	1	0	1	1	1	1	1	0	1	1	1	1	1	0	1	1	0	1	1	1	1	1	0	1	1	0	0
96060316	1	0	1	0	0	0	0	0	0	0	0	0	0	0	0	0	0	0	0	0	0	0	0	0	0	0	0	0	0	0	1	0	0	0	0	0	0	0	0	0	0	0	0	0	0
96060317	1	0	1	0	0	1	0	1	0	1	1	0	1	1	1	1	0	0	0	1	0	0	1	0	0	0	0	0	0	1	0	1	1	1	1	1	1	0	0	0	0	1	0	0	1
96060318	1	1	1	1	1	1	1	1	1	0	0	1	1	1	1	1	1	1	1	1	0	1	1	0	1	1	1	0	1	1	1	1	1	0	1	1	1	0	1	1	1	1	1	0	1
96060319	0	1	0	0	0	0	0	0	0	0	0	0	0	0	0	1	0	0	0	0	0	0	1	1	0	0	0	0	0	1	0	0	0	0	1	0	0	0	0	0	0	0	0	0	0
96060320	1	0	1	1	1	0	0	0	0	1	0	1	1	0	0	1	1	1	0	0	0	0	1	1	1	0	1	0	0	1	0	1	0	1	0	0	1	1	1	0	0	1	1	0	1
96060321	0	0	0	1	0	0	1	0	0	1	0	1	1	0	0	1	1	1	1	0	0	0	0	1	1	0	1	0	0	0	0	1	0	1	0	0	0	0	1	0	1	0	1	1	0
96060322	1	0	1	0	1	1	0	0	0	1	1	1	1	0	1	1	1	1	0	0	0	0	0	1	1	0	1	0	1	0	0	1	0	0	1	0	1	1	1	1	0	0	1	0	0
96060323	0	0	1	1	1	1	1	1	1	0	0	1	1	1	1	0	0	1	0	1	0	0	0	1	0	0	0	1	0	1	1	1	1	1	1	1	0	0	0	0	1	1	0	0	0
96060324	1	0	0	0	0	0	0	0	1	0	0	1	1	0	0	0	1	0	0	0	0	0	1	0	0	1	1	0	1	1	0	0	0	0	0	1	1	1	0	1	0	0	1	0	1
96060325	1	0	0	0	0	1	1	1	1	1	1	1	1	0	0	0	1	0	1	1	0	0	1	1	1	0	1	0	0	1	1	1	0	1	0	0	1	0	0	0	1	1	0	1	1
96060326	0	0	0	0	1	0	0	1	1	1	1	0	1	0	0	1	1	1	0	1	0	1	0	0	0	1	1	0	0	0	1	0	1	1	1	0	1	1	0	0	1	0	0	0	0
96060327	0	0	0	0	0	0	0	1	0	1	1	0	0	1	0	0	0	0	0	1	0	0	0	0	1	0	0	0	0	1	0	0	1	0	0	0	1	0	0	0	0	1	1	0	0
96060328	0	0	0	0	0	1	0	0	0	1	1	1	1	0	0	1	0	0	0	0	0	1	1	1	1	0	0	0	1	0	0	1	0	1	0	0	1	0	1	0	0	0	0	0	0
96060329	0	0	0	0	1	0	1	1	1	0	1	1	1	1	1	1	1	1	1	1	0	0	1	1	1	0	1	0	1	1	0	0	1	1	1	1	1	1	1	0	1	1	0	1	1
96060330	0	1	1	0	0	0	0	0	0	0	0	0	0	0	0	0	0	0	1	0	0	1	1	0	0	0	0	0	0	0	0	0	0	0	0	0	0	0	1	0	0	1	0	0	1
96060331	1	0	0	0	1	1	0	1	0	0	0	1	0	1	1	1	1	1	1	1	0	0	1	0	0	0	1	0	1	1	0	0	1	1	1	1	0	1	1	0	1	1	1	0	0
96060332	0	0	0	0	0	1	0	1	1	0	1	1	1	0	0	0	1	1	0	1	0	0	1	1	1	0	1	0	0	1	0	1	0	1	0	1	1	1	1	0	1	0	1	1	1
96060333	0	0	0	0	1	1	1	1	0	0	0	0	0	1	1	1	1	1	0	1	0	0	1	1	1	1	1	1	1	1	1	0	0	1	1	1	1	1	1	0	1	1	1	1	0
96060334	1	0	1	0	0	1	0	0	0	0	0	0	0	0	0	0	0	0	0	1	0	1	1	1	1	1	0	1	0	1	0	0	0	0	0	0	0	0	1	0	1	0	1	0	0
96060335	1	0	0	0	0	1	1	1	1	1	1	1	1	1	1	0	1	1	1	1	1	1	1	1	1	0	1	1	1	1	1	1	1	1	1	1	1	1	1	0	1	1	0	0	1
96060336	0	1	1	0	1	1	1	1	1	0	1	0	0	1	1	1	1	1	1	1	1	0	1	1	1	1	1	0	1	1	0	1	1	1	1	0	1	1	1	1	0	1	0	0	1
96060337	1	0	0	0	0	0	0	1	0	1	0	1	1	0	0	0	1	0	1	1	0	0	0	0	0	1	1	0	0	0	0	0	1	1	0	1	1	1	0	0	0	0	1	0	0
96060338	0	1	1	0	1	1	1	0	0	0	1	1	1	1	1	1	1	1	0	1	1	0	0	1	1	1	1	0	1	0	1	0	1	1	1	1	1	1	0	0	0	1	1	1	1
96060339	0	0	0	0	0	0	0	0	0	0	0	0	0	0	0	0	0	0	0	0	0	0	0	0	0	0	0	0	0	0	0	0	0	0	0	0	0	0	0	0	0	0	0	0	0
96060340	0	0	1	1	1	1	1	1	1	1	1	0	1	1	1	1	1	1	1	0	0	0	1	0	0	1	1	0	1	1	1	0	0	0	1	1	1	1	1	0	1	1	1	0	1
96060341	1	0	0	0	0	1	0	1	1	1	1	0	1	0	0	1	1	0	0	0	0	0	0	1	1	0	1	0	0	0	0	0	0	0	0	0	0	1	0	0	0	0	1	0	0
96060342	0	0	0	1	0	1	1	1	1	1	1	1	1	0	0	1	1	1	1	1	0	0	1	0	0	1	1	0	1	1	1	1	0	1	0	1	1	1	1	0	1	0	1	0	0
96060343	1	0	0	1	1	1	1	1	0	1	1	1	1	1	0	1	1	1	1	1	1	0	1	1	0	0	1	0	1	0	0	0	1	1	1	1	1	1	1	0	1	1	1	0	0
96060344	1	0	1	0	1	1	1	0	1	0	0	1	1	1	0	0	1	1	0	1	0	0	1	1	1	1	1	1	1	1	1	0	1	1	1	1	1	0	1	0	1	1	1	0	1
96060345	1	0	0	0	0	0	0	0	0	0	0	0	0	0	0	0	0	0	0	1	0	0	0	0	0	0	0	0	0	0	1	0	0	0	0	0	0	0	0	0	0	0	0	0	1
96060346	1	0	1	1	0	1	1	1	1	1	1	1	1	1	0	0	1	0	1	1	0	0	1	0	1	1	1	1	0	1	0	1	1	1	0	1	1	0	0	1	1	1	1	1	1
96060347	0	0	0	0	0	0	0	1	0	1	1	1	1	1	0	1	1	0	0	1	1	0	0	1	1	0	1	0	0	0	0	0	1	1	0	1	1	1	0	0	0	1	1	1	1
96060348	0	0	0	0	0	1	1	0	0	0	0	0	1	0	0	1	1	0	0	0	0	0	0	1	1	0	0	0	0	0	0	1	0	0	0	0	1	0	1	0	0	0	1	0	0
96060349	0	0	0	0	0	0	0	1	1	0	1	0	1	0	0	0	0	0	0	0	0	0	1	0	0	0	0	0	0	0	0	0	0	1	0	0	0	0	1	0	0	1	0	0	1
96060350	0	0	0	0	1	0	0	1	0	1	1	1	0	0	0	1	1	1	0	1	1	1	0	0	0	1	1	0	0	0	0	0	1	1	0	1	1	1	0	0	0	0	0	0	0
96060351	1	0	1	0	0	0	0	1	0	1	1	1	1	0	0	0	0	0	0	1	0	0	1	0	0	0	0	0	0	1	1	1	0	1	0	0	0	0	0	0	1	0	0	0	1
96060352	0	0	0	0	1	0	0	1	0	1	1	1	1	1	1	1	1	1	0	1	0	0	0	0	0	0	1	0	1	0	0	0	1	1	1	0	1	0	0	0	0	0	0	0	0
96060353	0	0	0	0	0	0	0	0	0	0	0	0	0	0	0	0	0	0	0	0	0	0	0	0	0	0	0	0	0	0	0	0	0	0	0	0	0	0	0	0	0	0	0	0	0
96060354	0	0	0	0	0	1	0	0	1	0	1	1	0	0	0	0	0	1	0	0	0	1	0	1	1	1	0	0	1	1	0	0	0	0	0	0	0	0	0	0	0	0	0	1	0
96060355	0	0	0	0	0	0	0	0	1	1	1	0	0	0	0	1	0	0	0	1	0	0	1	0	0	0	0	0	1	0	0	0	0	0	0	0	0	0	0	0	1	0	1	0	0
96060356	1	0	1	0	0	0	0	1	0	1	1	0	1	0	0	1	1	0	0	1	1	1	1	0	0	0	0	0	0	0	0	0	0	1	0	0	0	1	1	0	1	0	0	1	0
96060357	1	0	0	0	0	1	0	1	0	1	1	1	0	0	0	0	0	1	1	1	0	1	1	1	1	0	1	1	1	1	1	0	1	1	1	0	1	0	0	0	1	0	0	1	0
96060358	0	0	0	0	0	0	0	0	0	0	0	0	1	0	0	0	0	0	0	0	0	0	0	0	0	0	0	0	0	1	0	0	0	0	0	0	0	0	0	0	0	0	0	0	0
96060359	1	1	1	0	0	0	1	1	1	1	1	1	1	0	0	1	1	0	0	1	1	1	1	1	1	0	0	1	0	1	1	1	1	1	1	1	1	0	1	0	1	0	1	0	0
96060360	1	0	0	0	1	1	1	1	0	1	1	1	0	1	1	0	0	1	0	1	0	0	1	1	1	0	0	0	1	0	0	1	0	0	1	0	1	0	1	1	1	1	0	1	0
96060361	1	0	1	1	0	1	1	0	0	1	1	1	0	0	1	0	0	1	1	0	1	1	1	1	1	0	0	1	1	1	1	0	1	0	1	0	0	0	1	0	1	0	0	1	0
96060362	0	0	0	0	0	1	0	0	0	0	0	0	0	0	0	0	1	0	0	0	0	0	0	0	1	0	0	0	0	0	0	0	0	0	0	0	0	0	0	0	0	0	0	0	0
96060363	0	0	0	0	0	0	0	1	0	0	0	0	1	0	0	0	0	0	0	1	0	1	0	0	0	0	0	0	1	0	1	0	0	1	1	1	0	0	1	0	0	0	0	0	0
96060364	1	0	1	1	1	1	1	1	1	1	1	0	0	1	1	0	0	0	1	1	0	1	0	0	1	1	1	0	1	1	0	1	0	1	1	0	1	0	1	0	1	0	0	1	1
96060365	0	0	0	0	0	0	0	0	0	0	1	0	1	0	0	0	0	0	0	0	0	1	0	1	0	0	0	0	0	0	0	0	0	1	1	1	0	0	0	0	1	0	0	1	0
96060366	0	0	1	1	0	1	1	1	0	1	1	1	0	1	1	1	1	0	0	1	0	1	1	1	1	1	1	1	1	0	0	1	1	0	1	0	0	0	1	0	1	0	0	0	1
96060367	1	0	1	0	1	1	1	1	1	1	1	1	1	1	1	1	0	1	1	1	0	1	1	1	1	1	0	1	1	1	1	1	0	0	1	0	1	0	0	0	0	0	1	1	0
96060368	1	0	1	0	1	1	1	1	1	1	1	0	1	1	1	1	0	1	1	1	0	1	1	1	1	0	0	0	1	1	1	1	0	0	1	0	1	0	0	0	0	0	1	1	0
96060369	0	0	1	0	0	0	0	0	0	0	1	0	1	0	0	0	0	0	0	1	0	0	0	0	0	0	0	0	0	0	0	0	1	0	0	0	0	0	0	0	0	0	1	1	0
96060370	1	0	0	0	0	1	1	1	0	1	1	0	1	1	1	0	1	1	1	1	0	1	1	0	0	0	1	0	0	0	0	1	0	1	1	1	1	1	1	0	1	1	1	0	0
96060371	0	0	0	0	0	0	1	0	0	0	0	1	1	0	0	0	1	1	0	0	0	0	1	0	0	0	1	0	0	1	0	1	0	1	0	1	0	0	0	0	0	0	0	0	0
96060372	1	1	1	1	1	0	1	1	0	1	1	0	0	0	0	1	1	1	1	1	0	0	0	0	0	0	1	1	0	0	0	1	1	1	0	0	1	0	1	0	0	1	1	0	0
96060373	1	0	0	0	0	1	0	1	0	0	1	1	1	0	0	1	1	0	0	1	0	0	1	1	1	0	1	0	0	0	0	0	0	1	0	0	1	1	0	0	1	0	0	0	0
96060374	1	0	0	0	0	0	0	1	0	1	1	0	1	0	0	0	1	1	0	1	0	0	1	0	0	0	0	0	0	0	0	0	0	1	1	0	0	1	0	1	1	1	1	0	0
96060375	0	0	0	0	0	1	0	1	1	0	0	1	1	0	0	1	1	0	0	0	0	0	0	1	1	0	0	0	0	0	0	1	0	1	0	0	0	1	0	0	0	0	1	0	0
96060376	0	0	0	0	0	1	1	1	1	0	1	1	1	0	0	0	1	0	0	1	0	0	0	0	1	1	1	0	0	1	1	0	0	1	1	0	1	1	0	0	1	0	1	1	0
96060377	0	0	0	0	0	0	0	0	0	0	0	0	0	0	0	0	0	0	0	1	0	0	0	0	0	0	0	0	0	0	0	0	0	0	0	0	0	0	0	0	0	0	0	0	0
96060378	1	0	0	0	0	1	1	1	1	1	1	1	1	1	0	1	1	0	0	1	0	0	1	1	1	0	0	0	1	1	0	1	1	1	1	0	1	0	1	0	1	0	1	0	0
96060379	1	0	0	0	1	0	0	1	1	1	0	0	1	0	1	0	0	1	0	1	0	0	0	1	1	1	0	0	0	0	0	1	0	1	1	0	0	0	0	0	1	0	0	0	0
96060380	0	0	0	0	0	0	0	1	0	0	0	0	1	0	0	1	0	0	0	0	0	1	0	0	0	0	0	0	0	0	0	0	0	0	0	1	0	0	0	1	0	0	0	0	1
96060381	1	0	0	0	0	0	0	1	0	1	1	0	0	0	1	0	1	0	1	1	0	1	0	1	1	0	0	0	0	1	0	0	0	1	0	1	1	0	0	0	0	0	0	0	0
96060382	0	0	0	0	1	0	0	0	1	1	1	0	1	0	0	1	1	1	0	0	1	0	0	0	0	0	1	0	1	1	0	0	0	0	0	0	0	1	0	0	0	0	0	1	0
96060383	0	0	1	1	1	1	1	1	0	1	0	0	1	1	1	1	1	1	1	1	0	1	1	1	0	0	1	1	0	1	1	0	1	0	1	1	1	1	1	0	0	1	1	0	0
96060384	1	0	1	1	0	1	1	1	0	1	1	1	1	1	0	1	1	1	1	1	1	1	1	0	1	0	0	0	1	0	1	1	1	0	1	1	0	0	1	1	1	0	1	0	0
96060385	0	0	0	0	0	0	0	0	0	0	1	0	1	1	0	0	0	0	1	0	0	0	1	1	1	0	0	0	0	1	0	0	0	0	0	0	1	0	1	0	0	0	1	0	0
96060386	0	0	0	0	0	0	0	0	0	0	1	0	1	1	0	0	0	0	1	0	0	0	1	1	1	0	0	0	0	1	0	0	0	0	0	0	1	0	1	0	0	0	1	0	0
96060387	1	0	0	0	0	0	0	1	0	1	0	0	1	1	0	1	1	0	0	1	0	0	1	0	0	0	0	0	1	0	1	0	1	1	1	1	0	1	0	1	1	0	1	0	0
96060388	0	0	0	0	0	1	0	0	0	1	0	0	1	0	0	1	1	0	0	0	0	0	1	1	1	0	1	0	0	0	0	0	0	1	1	1	0	1	0	0	0	0	1	0	0
96060389	0	0	0	0	0	0	0	0	0	0	0	0	0	0	0	0	0	0	0	0	0	0	0	0	0	0	0	0	0	0	0	0	0	0	0	0	0	0	0	0	0	0	0	0	0
96060390	0	0	0	0	0	0	0	0	0	0	0	0	0	0	0	0	0	0	0	0	0	0	0	0	0	0	0	0	0	0	0	0	0	0	0	0	0	0	0	0	0	0	0	0	0
96060391	0	1	0	0	0	1	1	0	1	1	1	1	0	0	0	0	0	0	1	1	0	0	0	1	1	0	1	0	0	1	0	0	1	1	1	0	0	0	0	0	1	0	0	0	0
96060392	0	0	1	0	0	0	0	0	0	0	1	1	1	0	0	0	0	0	0	0	0	0	1	0	0	1	0	0	1	0	0	0	1	0	1	1	0	1	1	0	1	0	0	1	1
96060393	0	0	1	1	0	1	1	0	0	1	1	1	0	0	1	1	1	1	1	1	0	0	1	1	1	0	1	0	0	0	1	0	0	1	1	0	0	0	0	0	0	0	1	1	0
96060394	1	0	0	0	0	0	0	1	0	1	1	1	1	0	0	1	1	0	0	1	1	1	0	1	1	0	1	0	1	0	0	1	1	1	0	0	1	1	0	0	0	0	1	0	0
96060395	0	0	0	0	1	0	0	0	1	0	0	0	1	0	0	0	1	1	0	0	0	1	0	0	0	0	0	0	0	1	0	0	0	0	0	0	0	1	0	1	0	0	1	0	0
96060396	0	0	1	0	0	0	0	1	0	0	1	0	1	0	0	1	1	1	0	1	0	1	1	1	0	1	0	1	1	1	0	1	0	1	1	1	0	1	0	0	1	0	0	0	0
96060397	0	0	1	0	1	0	0	1	1	0	1	0	1	1	1	1	1	1	0	1	0	0	0	0	0	1	1	0	1	0	1	0	1	1	0	0	1	0	1	0	1	0	0	0	0
96060398	1	0	1	0	0	1	1	1	0	1	1	0	0	1	1	1	1	1	1	1	0	1	1	0	0	1	1	0	1	1	0	0	1	1	1	0	1	0	0	0	1	1	0	0	0
96060399	0	0	1	0	0	1	1	1	0	1	1	0	1	1	0	1	1	0	0	1	0	1	1	1	1	0	1	0	0	0	0	0	1	1	0	0	1	0	1	0	1	0	0	0	0
96060400	1	0	0	0	0	0	0	1	0	1	1	1	1	1	0	1	1	1	0	1	0	0	1	1	1	0	1	1	1	0	0	0	0	1	1	0	1	0	0	0	1	0	0	0	0
96060401	0	0	0	1	0	1	0	1	1	1	1	0	1	0	0	1	1	0	1	1	0	0	0	0	0	1	1	0	1	0	1	0	0	1	1	1	0	1	0	0	1	0	0	0	0
96060402	0	0	1	0	0	0	0	0	0	0	0	0	0	1	0	0	0	1	0	0	0	1	0	0	0	0	0	0	0	1	0	0	0	0	0	0	0	0	1	0	0	0	0	0	0
96060403	0	1	1	0	0	1	0	1	0	0	1	0	1	0	0	0	1	0	0	1	0	0	1	1	1	0	0	1	0	0	1	1	0	1	1	0	0	0	1	0	0	1	0	0	0
96060404	0	0	0	0	0	1	0	1	0	1	1	1	1	0	0	1	1	0	0	0	1	0	0	1	1	1	1	0	0	0	0	0	0	1	0	1	1	1	0	0	0	0	1	0	0
96060405	0	1	1	0	1	1	0	1	1	1	1	0	0	0	0	1	1	1	0	1	0	0	1	1	1	0	0	1	0	1	0	1	0	1	1	0	0	1	1	0	1	0	1	0	0
96060406	0	0	0	0	0	1	0	0	0	0	0	0	0	0	0	1	0	0	0	0	0	0	1	1	1	0	0	0	0	1	0	0	0	0	0	0	0	1	0	0	0	0	1	0	0
96060407	1	0	1	0	1	0	1	1	0	0	0	0	1	1	1	0	1	1	0	0	0	0	1	0	0	1	0	0	1	0	0	1	1	1	1	1	0	0	1	0	0	0	0	0	0
96060408	1	0	1	0	1	1	0	0	0	1	0	0	0	1	1	1	0	0	0	0	0	1	0	1	1	0	0	1	1	0	0	0	1	1	0	1	1	0	1	0	0	0	0	0	0
96060409	0	0	0	0	0	1	1	1	1	1	1	0	1	0	0	0	1	0	0	1	0	0	0	1	1	0	1	0	0	1	1	1	0	1	0	1	1	0	0	0	0	0	0	0	0
96060410	0	0	1	0	0	1	1	0	0	0	0	0	1	1	0	0	0	0	1	0	0	0	0	0	0	0	0	0	0	0	1	0	0	1	0	0	0	0	1	0	0	0	1	0	0
96060411	0	0	0	0	0	0	0	1	0	1	1	0	1	1	1	1	1	0	0	1	0	0	0	1	1	0	0	0	0	0	0	0	0	1	0	1	0	0	0	0	0	1	0	0	0
96060412	0	0	1	0	0	0	0	1	1	0	0	0	1	0	0	1	1	0	0	0	0	0	0	0	0	0	1	0	1	1	0	0	0	1	1	1	0	1	1	1	0	0	1	1	0
96060413	0	0	0	0	0	0	0	0	0	1	0	0	1	0	0	1	1	0	0	0	0	0	0	0	0	0	0	0	0	0	1	1	0	0	0	1	1	0	0	0	0	0	1	0	0
96060414	0	0	0	0	0	0	0	0	0	0	0	1	0	0	0	0	0	1	0	0	0	0	0	0	0	0	0	1	0	0	0	0	0	0	0	0	0	0	0	0	0	0	0	0	0
96060415	0	0	1	0	0	0	0	0	0	1	0	0	0	0	0	1	1	0	0	0	1	0	0	0	0	0	1	0	0	0	0	0	0	1	0	1	0	1	0	0	0	0	1	0	0
96060416	0	0	0	1	0	0	0	0	0	0	0	0	0	0	0	0	1	0	0	0	0	0	0	0	0	0	0	0	0	0	0	1	0	1	0	0	0	0	0	0	0	0	0	0	0
96060417	1	0	1	0	0	1	1	1	0	1	1	1	0	0	0	0	0	0	1	1	0	1	1	1	1	1	0	1	1	0	0	1	1	0	0	0	0	1	1	0	1	0	1	0	0
96060418	0	0	0	0	0	0	0	1	0	0	0	0	0	0	0	0	1	0	0	1	0	0	0	0	0	0	1	0	1	0	0	0	0	1	0	0	0	0	0	0	0	0	1	0	0
96060419	0	0	0	0	0	1	1	0	0	0	1	1	1	1	1	1	0	0	0	0	0	0	1	0	0	0	1	0	0	0	0	0	0	1	0	0	0	0	0	0	0	0	0	0	0
96060420	0	0	0	1	0	0	0	1	0	1	1	1	1	0	0	1	1	1	0	1	1	0	0	0	0	0	1	1	1	1	0	0	1	1	1	1	0	1	0	0	0	0	1	0	0
96060421	1	0	1	1	0	1	1	0	1	1	1	1	1	1	1	1	1	0	1	1	1	0	1	1	1	0	1	1	1	1	0	1	1	1	1	0	0	1	1	0	1	1	1	1	1
96060422	1	0	0	0	0	0	0	0	0	1	0	0	0	0	0	0	1	0	1	0	1	0	0	0	0	0	1	1	0	0	0	0	0	1	0	0	0	1	1	0	0	0	1	0	0
96060423	0	0	1	0	0	1	1	1	1	1	1	1	1	1	1	1	1	1	1	1	0	1	1	1	1	1	1	1	0	1	0	1	1	1	1	0	0	1	1	0	1	1	0	1	0
96060424	0	0	0	0	0	0	0	0	0	0	0	0	0	0	0	0	0	0	0	0	0	0	0	0	0	0	0	0	0	0	0	0	0	0	0	0	0	0	0	0	0	0	0	0	0
96060425	0	0	0	0	0	0	0	0	0	0	0	0	0	0	0	0	0	0	0	0	0	0	0	0	0	0	0	0	0	0	0	0	0	0	0	0	0	0	0	0	0	0	0	0	0
96060426	0	0	0	0	0	0	0	0	0	0	0	0	0	0	0	0	0	0	0	0	0	0	0	0	0	0	0	0	0	0	0	0	0	0	0	0	0	0	0	0	0	0	0	0	0
96060427	0	0	0	0	0	0	0	0	0	0	0	0	0	0	0	0	0	0	0	0	0	0	0	0	0	0	0	0	0	0	0	0	0	0	0	0	0	0	0	0	0	0	0	0	0
96060428	0	0	0	0	0	0	0	0	0	0	0	0	0	0	0	0	0	0	0	0	0	0	0	0	0	0	0	0	0	0	0	0	0	0	0	0	0	0	0	0	0	0	0	0	0
96060429	0	0	0	0	0	0	0	0	0	0	0	0	0	0	0	0	0	0	0	0	0	0	0	0	0	0	0	0	0	0	0	0	0	0	0	0	0	0	0	0	0	0	0	0	0
96060430	0	0	0	0	0	0	0	0	0	0	0	0	0	0	0	0	0	0	0	0	0	0	0	0	0	0	0	0	0	0	0	0	0	0	0	0	0	0	0	0	0	0	0	0	0
96060431	0	1	1	1	0	1	1	1	1	1	1	1	1	1	1	1	1	0	1	1	1	0	1	1	1	1	1	0	1	1	1	0	1	1	1	0	1	1	0	0	1	1	1	1	0
96060432	0	0	1	0	1	0	0	1	0	1	1	0	1	1	1	1	1	1	0	0	0	1	0	0	0	0	0	0	0	1	1	1	0	1	0	0	0	0	1	0	1	1	1	1	0
96060433	0	0	1	0	1	0	0	1	0	1	1	0	1	1	1	0	0	1	0	0	0	1	0	0	0	0	0	0	0	1	1	1	0	1	0	0	0	0	1	0	1	0	1	1	0
96060434	0	0	0	0	0	0	0	0	0	0	0	0	0	0	0	0	0	0	0	0	0	0	0	0	0	0	0	0	0	0	0	0	0	0	0	0	0	0	0	0	0	0	0	0	0
96060435	1	0	0	0	0	0	1	1	1	1	1	1	1	1	0	0	1	0	1	1	0	0	0	0	0	0	1	0	0	1	0	0	0	1	0	1	1	0	0	0	0	0	1	0	0
96060436	0	0	0	0	0	1	0	1	0	1	1	1	0	1	0	0	1	0	0	1	1	0	1	1	1	0	1	0	0	0	0	0	1	1	0	0	1	0	1	0	1	0	0	0	0
96060437	0	0	0	0	0	0	0	0	0	0	0	0	0	0	0	0	0	0	0	0	0	0	0	0	0	0	0	0	0	0	0	0	0	0	0	0	0	0	0	0	0	0	0	0	0
96060438	0	0	0	1	0	0	0	1	1	0	0	0	0	0	0	0	0	0	0	0	0	0	0	0	0	0	0	0	0	1	1	0	0	0	1	0	0	0	1	0	0	0	0	0	0
96060439	0	0	0	0	1	0	1	1	1	0	1	1	1	1	1	1	1	1	0	1	1	0	1	0	0	0	1	0	1	1	0	1	1	0	1	0	0	0	1	0	0	1	1	0	1
96060440	1	0	0	0	0	1	0	1	0	0	1	1	1	0	0	0	0	0	1	1	0	0	1	1	1	0	1	0	1	0	1	1	0	1	0	0	0	0	0	0	1	0	0	0	0
96060441	1	0	0	0	0	1	1	1	0	1	1	0	1	0	0	1	1	1	1	1	1	0	1	1	1	0	1	0	0	1	0	1	1	1	1	1	1	1	0	0	1	1	1	0	0
96060442	1	0	1	0	1	0	0	0	1	0	1	1	1	0	0	1	1	1	1	0	0	0	0	0	0	0	1	1	1	1	0	0	0	0	1	0	0	1	0	0	1	0	1	0	0
96060443	0	0	0	1	0	0	0	0	0	1	1	1	0	0	0	0	1	1	0	0	0	0	0	0	0	0	1	0	1	0	0	1	0	1	0	0	1	1	0	0	0	0	0	0	0
96060444	1	0	0	1	0	0	0	1	1	1	0	1	1	0	0	1	1	1	0	0	0	0	1	0	0	1	1	0	1	1	0	0	0	1	0	1	1	1	0	0	0	1	0	0	0
96060445	0	0	0	0	0	0	0	0	0	0	0	0	0	0	0	0	0	0	0	0	0	0	0	0	0	0	0	0	0	0	0	0	0	0	0	0	0	0	0	0	0	0	0	0	0
96060446	0	0	0	0	0	1	1	1	0	0	1	1	0	1	0	0	1	0	0	0	0	1	0	1	1	0	1	0	1	0	1	0	0	1	1	0	1	1	0	1	0	1	0	0	0
96060447	0	0	0	0	0	1	0	0	0	1	0	0	0	0	0	1	1	0	0	0	1	0	0	1	1	0	1	0	0	0	0	0	0	1	0	0	1	1	1	0	0	0	1	0	0
96060448	0	0	0	0	0	0	0	1	0	1	0	0	1	0	0	1	1	0	1	1	0	0	1	0	0	0	1	0	0	0	0	0	1	0	1	0	0	1	1	0	0	0	1	0	1
96060449	1	0	1	0	0	0	1	1	0	1	1	1	0	0	0	1	1	1	1	0	1	0	0	0	0	0	1	0	0	0	0	1	0	1	0	1	1	1	0	0	0	0	1	0	0
96060450	0	0	1	0	0	0	0	1	0	1	1	0	1	1	1	1	1	1	0	1	1	1	0	1	1	0	1	1	1	0	1	1	1	1	1	0	1	1	1	0	0	1	1	1	1
96060451	1	0	0	0	1	0	0	0	1	0	1	0	0	0	0	1	1	1	0	1	1	0	0	1	0	0	1	0	1	0	0	0	0	1	1	1	1	1	1	0	0	0	0	0	0
96060452	1	0	0	0	0	0	1	1	0	1	1	1	1	0	0	1	1	0	0	1	1	0	1	1	1	1	1	0	1	0	0	0	0	1	0	0	0	1	0	0	1	0	1	0	1
96060453	0	0	1	0	0	0	1	1	0	0	1	1	0	1	0	1	1	0	0	0	0	0	0	0	0	0	1	0	0	0	0	0	0	1	0	0	1	1	0	0	0	0	1	0	0
96060454	0	0	0	0	0	1	0	0	0	1	1	0	0	0	0	1	1	1	0	0	1	0	0	1	1	1	1	0	1	0	1	0	0	1	1	0	0	1	0	0	0	0	0	0	0
96060455	0	0	1	0	0	0	1	0	0	0	0	0	0	0	0	0	0	1	0	0	1	0	0	0	0	0	0	0	0	0	0	0	0	0	0	0	0	0	0	0	0	0	0	0	1
96060456	0	0	0	0	0	0	0	0	1	0	0	1	0	0	0	0	0	0	1	0	0	0	1	0	0	0	0	0	0	1	1	1	0	0	1	1	0	0	0	0	0	0	0	0	0
96060457	1	1	0	0	1	0	1	1	1	1	1	0	1	1	1	1	1	1	1	1	1	1	1	1	1	0	1	1	1	1	1	0	1	1	1	1	0	1	1	0	1	0	1	0	1
96060458	1	0	1	1	0	0	1	1	0	1	1	0	1	0	1	1	1	1	1	1	0	0	1	1	0	1	1	0	1	1	1	1	1	1	1	1	1	1	1	0	1	1	0	0	1
96060459	1	0	0	0	1	0	0	1	1	1	1	1	1	0	0	1	1	1	0	0	0	0	1	0	0	0	1	0	0	0	0	1	0	1	0	1	0	1	1	0	0	1	1	1	0
96060460	0	1	1	1	1	1	1	1	0	0	0	0	1	0	0	1	1	1	1	0	0	1	1	0	0	0	1	0	1	1	0	1	0	1	1	0	0	1	0	0	0	1	1	0	1
96060461	1	1	1	1	1	1	1	1	1	1	0	1	1	1	1	1	1	1	0	1	0	0	1	1	0	0	1	0	0	1	1	1	0	1	1	0	1	1	1	0	0	1	1	1	1
96060462	1	0	0	0	0	1	1	1	0	1	1	1	1	0	0	1	1	1	1	1	0	0	0	1	1	0	1	0	1	0	0	0	1	1	0	1	1	1	1	0	1	1	0	0	1
96060463	0	0	0	0	0	0	0	1	0	1	0	0	1	0	0	1	1	0	0	1	1	0	1	0	0	0	1	0	1	0	0	0	0	1	0	0	0	1	0	0	0	0	1	0	0
96060464	1	1	1	0	1	1	1	1	0	0	0	0	1	1	0	1	0	1	1	0	1	1	1	0	0	0	1	1	1	0	0	1	1	0	1	1	0	0	0	1	0	1	1	0	1
96060465	0	1	0	0	0	0	1	0	0	0	0	0	1	0	0	0	0	0	0	0	1	1	1	0	0	0	0	0	0	0	1	0	0	0	0	0	0	0	0	0	0	0	0	0	0
96060466	1	0	1	1	0	0	0	0	0	0	0	1	0	0	0	0	1	0	0	1	0	1	0	0	0	0	1	1	0	0	1	0	0	1	1	0	1	0	1	0	1	0	0	0	1
96060467	1	0	0	0	0	0	0	0	0	0	0	0	0	0	0	0	0	0	0	0	0	0	0	0	0	0	0	0	0	0	0	0	0	0	0	0	0	0	0	0	0	0	0	0	1
96060468	0	0	1	0	1	0	0	0	1	1	1	0	1	0	0	1	1	1	0	0	1	1	1	0	0	0	1	0	1	1	1	1	1	0	0	0	1	1	1	0	0	0	1	1	1
96060469	0	0	0	0	0	0	0	0	0	0	0	0	0	0	0	0	0	0	0	0	1	1	0	0	1	1	0	0	0	0	1	0	0	0	0	0	0	0	0	0	0	1	0	0	0
96060470	1	0	1	0	0	0	0	0	1	0	0	0	0	1	0	0	0	0	0	0	1	1	1	1	0	1	0	1	0	1	0	0	0	0	0	0	1	0	0	0	0	1	0	1	1
96060471	0	0	0	1	0	1	1	0	1	1	1	1	1	1	1	0	0	1	1	0	0	1	1	0	0	0	0	0	0	1	0	0	0	1	1	0	0	0	0	1	1	1	0	0	1
96060472	0	0	0	0	1	1	0	0	0	0	1	0	0	1	0	0	0	1	0	1	1	1	1	1	1	0	0	1	1	1	1	0	0	0	0	0	0	0	0	0	0	1	0	1	1
96060473	1	0	0	1	1	1	1	1	1	1	1	0	0	1	1	1	1	1	1	1	0	1	1	1	1	1	1	0	1	1	0	1	1	1	1	1	0	1	0	0	1	1	1	1	0
96060474	0	0	0	0	0	0	0	0	1	0	0	0	0	1	0	0	0	0	1	0	0	0	1	0	0	0	0	0	0	1	0	1	0	0	1	0	0	0	1	0	0	1	0	0	0
96060475	0	0	0	0	1	0	0	0	0	0	0	1	1	0	0	0	1	0	0	0	0	0	0	0	0	0	1	0	1	0	1	0	0	1	0	0	1	0	0	0	0	0	0	0	0
96060476	1	1	0	1	1	1	1	1	0	1	1	0	1	1	1	1	1	1	0	1	0	0	1	1	1	0	1	0	1	1	0	0	1	1	1	1	1	1	0	0	1	1	0	0	1
96060477	0	0	0	0	0	0	0	0	0	0	0	0	0	0	0	0	0	0	0	0	0	0	0	0	0	0	0	0	0	0	0	0	0	0	0	0	0	0	0	0	0	0	0	0	0
96060478	1	0	1	0	0	1	0	1	0	0	0	0	0	0	0	0	1	0	1	1	0	1	0	1	1	0	0	0	1	1	1	0	0	1	0	1	0	0	1	0	1	0	1	0	0
96060479	0	0	0	0	1	1	1	1	0	1	1	0	1	1	0	1	1	1	1	1	0	0	0	1	1	0	1	1	0	0	1	1	0	1	0	1	1	1	1	0	1	0	0	0	1
96060480	0	0	0	0	0	1	0	0	0	0	0	0	0	0	0	0	0	0	0	0	0	1	1	1	1	0	0	0	0	0	0	0	1	0	0	0	0	0	0	0	0	0	0	0	0
96060481	0	0	0	0	1	0	1	1	1	1	1	0	1	1	1	0	0	1	1	1	0	0	0	0	0	0	0	0	1	1	1	0	1	1	1	1	1	0	0	0	1	1	1	1	0
96060482	0	0	0	0	1	0	0	0	0	0	0	1	1	0	0	0	1	0	0	0	0	0	0	0	0	0	1	0	0	0	0	0	0	1	0	0	1	0	0	0	1	0	0	0	0
96060483	0	0	0	0	0	0	0	1	0	0	1	1	1	0	0	0	1	0	0	1	0	0	0	0	0	0	1	0	0	0	0	0	0	1	0	0	1	0	1	0	1	0	0	0	0
96060484	0	0	0	0	0	1	0	0	0	0	0	1	1	0	0	0	0	0	0	0	0	0	0	1	1	0	0	0	0	0	0	0	0	1	0	0	1	0	0	0	1	0	0	0	0
96060485	0	0	0	0	0	0	0	0	0	0	0	0	0	0	0	0	0	0	0	0	0	0	0	0	0	0	0	0	0	0	0	0	0	0	0	0	0	0	0	0	0	0	0	0	0
96060486	1	0	0	0	0	1	0	0	0	1	0	1	1	0	0	0	0	0	0	1	0	0	1	0	0	0	1	0	0	0	0	0	0	1	0	1	1	1	0	0	1	0	1	0	0
96060487	0	0	0	0	0	0	0	1	0	1	1	1	1	0	0	0	1	0	0	0	0	0	0	0	0	1	1	0	0	0	0	0	0	1	0	1	1	1	0	0	0	0	1	0	0
96060488	1	0	0	0	0	1	0	0	0	0	0	0	1	0	0	0	1	0	0	0	0	0	0	1	1	0	1	0	0	0	0	0	0	1	0	1	1	0	0	0	0	0	0	0	0
96060489	1	0	0	0	1	1	0	1	1	1	1	1	1	1	1	0	0	0	0	1	0	1	1	1	1	0	1	0	0	1	1	1	0	1	1	1	1	0	1	0	1	0	1	0	0
96060490	0	0	0	0	0	0	0	1	0	1	0	1	0	0	0	1	1	0	0	1	1	0	0	0	0	1	1	0	0	0	0	0	0	1	0	1	1	1	0	0	0	0	1	0	0
96060491	1	0	0	0	0	0	0	0	0	0	1	1	1	0	0	0	0	0	0	1	0	0	1	0	0	0	0	0	1	0	0	0	0	1	0	1	1	0	0	0	1	0	1	1	0
96060492	0	0	0	0	0	1	0	1	0	0	0	0	1	0	0	1	1	0	0	1	1	0	0	1	1	1	1	0	1	0	0	0	0	1	0	1	1	1	0	0	0	0	0	0	0
96060493	1	0	0	0	0	0	0	1	0	1	0	1	0	1	0	0	1	0	1	0	0	0	0	0	0	0	1	0	0	0	1	1	0	1	0	1	1	1	1	0	0	0	1	0	0
96060494	0	1	0	0	0	1	1	1	1	0	1	1	1	0	0	0	1	1	1	1	0	0	1	1	1	0	1	0	0	1	1	1	0	1	1	0	1	0	1	0	1	0	0	0	1
96060495	0	0	0	0	0	0	0	1	0	0	1	1	1	0	0	0	1	0	0	1	0	0	0	0	0	0	1	0	0	0	0	0	0	1	0	1	1	0	0	0	1	0	0	0	0
96060496	1	1	0	0	1	1	0	1	0	0	1	1	1	1	1	0	1	1	1	0	0	0	0	1	1	0	1	0	0	0	1	0	1	1	1	1	1	1	0	0	0	0	0	0	0
96060497	1	0	0	0	0	1	0	0	0	0	1	0	1	0	0	0	0	0	0	0	0	0	0	0	0	0	0	0	0	0	0	0	1	0	0	0	0	0	0	0	0	0	0	0	0
96060498	0	0	0	0	0	0	0	0	0	0	0	0	0	0	0	0	0	0	0	0	0	0	0	0	0	0	0	0	0	0	0	0	0	0	0	0	0	0	0	0	0	0	0	0	0
96060499	0	0	0	0	0	0	1	0	0	1	1	1	1	0	0	0	1	1	1	1	0	0	1	0	0	0	1	0	1	0	0	1	1	1	0	0	1	0	0	0	0	0	0	0	0
96060500	0	0	0	0	1	1	1	1	1	1	1	1	1	0	0	0	1	1	0	1	0	0	1	1	1	0	1	0	1	1	0	0	0	1	0	1	1	1	1	0	1	1	1	1	0
96060501	1	0	0	0	0	1	0	1	0	1	0	1	1	0	0	0	0	0	0	0	0	0	1	1	1	1	0	0	0	0	1	0	0	1	0	1	1	0	0	1	1	0	0	0	0
96060502	0	0	0	0	0	0	0	1	0	0	1	0	1	1	0	0	1	0	1	1	1	0	1	0	0	0	1	1	0	0	1	0	1	1	1	1	1	0	1	0	1	0	0	0	0
96060503	1	0	1	0	0	1	1	0	1	0	0	1	0	1	0	0	0	0	1	1	0	1	1	1	1	1	0	1	1	1	0	0	0	0	0	0	0	0	0	0	1	1	1	1	1
96060504	1	0	0	0	1	0	1	0	0	1	0	1	1	0	0	1	1	1	0	0	0	0	0	0	0	1	1	0	1	0	0	0	0	1	0	1	1	1	0	0	1	1	0	0	0
96060505	0	0	0	1	1	1	1	1	0	1	1	0	0	1	0	1	1	1	0	1	0	1	1	1	1	0	0	0	1	0	0	1	1	0	1	0	0	0	0	0	1	0	0	1	0
96060506	0	1	1	1	1	0	0	1	1	1	1	0	1	0	1	1	1	1	0	0	0	1	1	1	1	0	1	0	0	1	1	0	0	0	1	0	0	0	1	0	0	0	0	0	0
96060507	0	0	1	1	1	1	1	1	0	0	0	1	1	1	0	0	1	1	1	0	0	0	1	1	1	0	1	0	1	0	1	1	0	1	1	1	1	0	0	0	1	1	0	0	0
96060508	0	0	1	1	0	1	1	1	1	0	1	0	1	1	0	0	1	0	1	1	1	0	0	1	1	1	0	1	1	1	1	1	1	0	1	0	1	0	0	0	0	1	1	1	0
96060509	0	0	0	0	0	0	0	0	1	0	1	0	0	0	0	1	1	0	0	0	1	1	0	0	0	0	0	0	1	1	0	0	0	0	0	0	0	0	1	0	0	0	0	0	0
96060510	1	0	1	0	0	1	1	1	1	1	1	1	1	0	0	0	1	0	0	1	0	0	0	1	1	0	1	1	1	0	1	0	0	1	0	1	1	1	0	0	1	0	1	0	1
96060511	1	0	0	0	1	1	1	1	0	1	1	0	1	1	1	1	1	1	0	1	1	0	0	1	1	0	0	0	1	0	0	1	1	1	0	1	1	1	0	1	1	1	1	0	0
96060512	0	0	1	0	0	0	1	0	1	1	0	1	0	1	1	1	1	1	1	1	1	0	1	1	0	0	1	1	0	1	0	1	0	1	1	1	0	1	1	0	1	0	1	0	0
96060513	1	1	1	1	0	1	1	1	1	0	0	0	1	0	1	1	1	1	1	1	0	0	1	1	1	0	1	1	1	1	1	1	0	1	1	1	0	0	1	0	1	1	1	1	1
96060514	0	0	0	0	0	0	0	0	0	0	0	0	0	0	0	0	0	0	0	0	0	0	0	0	0	0	0	0	0	0	0	0	0	0	0	0	0	0	0	0	0	0	0	0	0
96060515	0	0	0	0	0	0	0	0	0	0	0	0	0	0	0	0	0	0	0	0	0	0	0	0	0	0	0	0	0	0	0	0	0	0	0	0	0	0	0	0	0	0	0	0	0
96060516	0	0	0	0	0	0	0	0	0	0	0	0	0	0	0	0	0	0	0	0	0	0	0	0	0	0	0	0	0	0	0	0	0	0	0	0	0	0	0	0	0	0	0	0	0
96060517	0	0	0	0	0	0	0	0	0	0	0	0	0	0	0	0	0	0	0	0	0	0	0	0	0	0	0	0	0	0	0	0	0	0	0	0	0	0	0	0	0	0	0	0	0
96060518	0	0	0	0	0	0	0	0	0	0	0	0	0	0	0	0	0	0	0	0	0	0	0	0	0	0	0	0	0	0	0	0	0	0	0	0	0	0	0	0	0	0	0	0	0
96060519	0	0	0	0	0	0	0	1	0	0	1	0	1	0	0	1	1	0	0	0	0	0	0	1	1	0	1	0	1	0	1	0	0	1	0	1	1	1	0	0	1	0	1	0	0
96060520	0	0	0	0	0	0	0	0	0	0	0	0	1	1	1	1	1	0	0	0	0	0	0	0	0	0	1	0	1	0	0	0	0	1	0	0	1	1	0	0	1	0	0	0	0
96060521	0	0	0	0	1	0	1	0	0	0	0	1	1	0	0	0	1	1	0	0	0	1	0	0	0	0	1	0	1	0	1	0	0	1	1	1	1	1	0	0	0	1	1	1	0
96060522	0	0	0	0	0	0	0	0	0	0	0	0	0	0	0	0	0	0	0	0	0	0	0	0	0	0	0	0	0	0	0	0	0	0	0	0	0	0	0	0	0	0	0	0	0
96060523	0	0	0	0	0	1	0	0	1	1	1	1	0	0	0	1	1	0	0	1	0	0	0	1	1	0	1	0	1	1	0	1	0	1	1	0	1	0	0	0	1	1	0	0	0
96060524	1	0	1	1	1	1	1	1	0	1	0	1	1	1	1	1	1	1	1	1	1	0	1	0	0	0	1	1	1	0	1	1	1	0	1	1	0	1	1	0	0	1	1	1	1
96060525	0	1	1	1	1	0	0	1	0	1	1	1	0	1	0	1	0	1	1	1	0	1	1	1	1	0	0	1	1	1	1	1	1	0	0	1	0	0	0	0	1	1	1	0	1
96060526	0	1	1	1	0	1	1	0	0	0	1	0	1	1	0	1	1	1	0	0	0	0	1	1	1	0	1	0	0	0	0	0	0	1	1	1	0	1	0	0	0	0	1	0	0
96060527	0	0	1	0	0	1	1	0	0	0	0	1	1	0	0	0	1	0	0	1	0	1	1	1	1	0	1	0	1	1	0	1	0	1	0	0	1	0	1	0	1	0	1	0	1
96060528	0	0	0	0	0	0	0	0	1	0	0	1	1	0	0	0	0	0	0	0	0	0	0	0	0	1	1	0	0	1	0	0	0	0	1	0	0	1	1	0	0	0	1	0	0
96060529	0	0	0	0	0	0	0	0	1	0	0	0	1	0	0	0	0	0	0	0	0	0	0	0	0	0	0	0	0	1	0	0	0	1	1	0	0	0	0	0	0	0	0	0	0
96060530	0	0	0	0	1	1	0	0	1	0	1	1	1	0	0	1	1	1	0	0	0	0	1	1	1	0	0	0	1	1	0	1	0	1	1	1	0	0	0	0	0	1	0	0	0
96060531	0	0	0	0	0	1	0	0	0	0	0	1	1	0	0	0	1	0	0	0	0	0	0	1	1	1	1	0	0	0	0	0	0	1	0	0	1	0	0	0	0	0	0	0	0
96060532	0	0	0	0	0	0	0	0	0	0	0	1	0	0	0	0	0	0	0	0	0	0	1	0	0	0	0	0	1	0	0	0	0	0	0	0	0	0	0	0	1	0	1	0	0
96060533	0	0	0	0	0	0	0	0	0	1	0	1	1	0	0	0	1	1	1	0	0	0	0	0	1	1	0	0	1	0	1	0	0	1	0	0	1	0	0	0	0	0	0	0	0
96060534	0	0	0	0	0	0	0	0	0	0	0	0	0	0	0	0	0	0	0	0	0	0	0	0	0	0	0	0	0	0	0	0	0	1	0	0	0	0	0	0	0	0	0	0	0
96060535	1	0	0	0	1	0	0	1	1	1	1	1	1	1	1	1	1	1	0	1	1	0	1	1	1	0	1	1	1	1	1	0	0	1	0	1	0	1	0	0	0	1	1	1	0
96060536	1	0	0	0	0	0	0	1	0	1	1	1	1	0	0	1	1	1	1	1	0	0	0	1	1	1	1	0	1	0	1	0	0	1	0	1	1	1	0	0	0	0	1	0	0
96060537	0	1	0	0	0	0	0	0	1	1	1	1	1	0	0	0	1	1	1	1	1	0	0	0	0	0	1	0	1	1	1	0	1	1	0	1	1	1	0	0	0	0	1	0	1
96060538	0	0	0	0	0	0	0	1	1	0	0	1	1	0	0	0	0	1	0	1	0	1	1	0	0	0	0	0	0	1	1	0	0	1	1	1	1	0	0	0	1	0	0	0	0
96060539	1	0	0	0	0	0	1	1	1	1	1	1	1	0	0	1	1	0	1	1	1	0	0	0	1	1	1	0	1	0	0	0	1	1	1	1	1	1	0	0	0	1	1	1	0
96060540	0	1	1	0	0	0	0	1	0	1	1	0	1	0	0	1	1	0	0	1	0	1	0	0	0	1	1	0	0	0	0	1	0	1	0	0	1	1	1	0	1	1	1	1	0
96060541	0	0	0	0	0	1	0	1	0	1	1	1	1	1	0	0	1	0	0	1	0	1	1	1	1	0	0	0	0	0	0	1	0	1	1	0	1	0	1	0	1	0	0	0	1
96060542	0	0	0	0	0	1	0	1	0	0	0	0	1	0	0	1	1	0	1	1	0	0	0	1	1	0	0	0	1	1	0	0	0	1	0	1	0	1	0	0	0	1	1	0	0
96060543	1	1	0	0	0	0	0	1	1	1	1	1	1	1	1	1	1	1	0	1	0	0	1	0	1	0	1	1	0	1	1	0	0	1	1	1	1	1	1	1	0	1	1	0	0
96060544	0	1	1	1	0	0	0	0	1	1	1	1	1	0	0	0	1	0	1	1	1	1	1	1	1	0	1	0	1	1	0	0	0	1	0	1	0	0	0	0	1	1	0	1	1
96060545	0	0	0	0	1	0	0	1	1	1	1	1	1	1	0	1	1	1	0	1	0	1	1	0	0	1	1	0	0	1	1	0	0	1	0	1	1	0	0	0	0	1	1	0	1
96060546	1	0	1	0	1	0	0	0	0	1	0	1	1	0	0	1	0	1	0	1	0	0	1	0	0	0	1	0	1	1	1	0	0	1	1	1	1	1	1	0	1	0	0	0	0
96060547	0	0	0	0	0	0	0	0	1	0	1	0	0	1	0	0	0	0	0	0	1	0	0	1	1	0	0	0	0	1	0	0	1	0	0	0	1	0	0	0	1	0	0	1	0
96060548	0	0	1	0	0	0	0	0	0	0	0	0	0	0	0	0	0	0	1	0	0	0	0	0	0	0	0	0	0	0	0	0	0	1	0	1	0	0	0	0	0	0	0	0	0
96060549	1	0	1	0	0	0	0	0	1	1	0	0	1	1	0	0	1	0	1	1	0	0	0	0	0	0	1	0	0	1	0	1	0	1	0	1	1	1	0	0	1	1	0	0	0
96060550	1	0	0	0	0	0	0	1	1	0	1	0	0	0	0	0	0	0	0	1	1	0	0	0	0	0	0	0	0	1	0	0	0	0	0	0	0	0	1	0	1	0	0	0	0
96060551	1	0	0	0	0	0	0	0	0	1	0	1	1	0	0	0	1	0	1	1	0	1	1	0	0	1	1	0	1	1	1	0	1	1	0	1	1	1	1	0	1	0	1	1	0
96060552	1	0	0	0	0	0	1	1	0	1	1	1	1	0	0	0	1	0	1	1	0	0	0	0	0	0	1	0	1	0	1	0	0	1	0	1	1	0	0	0	1	0	1	0	0
96060553	1	0	0	0	0	0	0	1	1	0	1	1	1	0	0	0	0	1	0	1	0	0	0	0	0	0	0	0	0	0	1	0	0	1	0	1	1	0	0	0	1	0	0	0	0
96060554	1	0	0	0	0	1	1	1	1	1	0	1	1	0	0	0	1	0	1	1	0	0	1	0	0	0	1	0	0	1	1	0	1	1	0	0	1	1	1	0	1	1	1	1	0
96060555	0	0	0	0	0	0	0	1	1	1	1	1	1	0	0	1	1	1	1	1	0	0	0	0	0	0	1	0	1	0	1	0	1	1	0	0	1	0	0	0	0	0	0	0	0
96060556	1	0	0	0	0	0	1	1	0	0	1	1	1	0	0	0	1	1	1	1	0	0	1	1	0	0	1	0	0	0	1	0	0	1	0	0	1	0	0	0	1	0	0	1	0
96060557	1	0	0	0	1	1	1	0	0	1	1	1	1	1	0	0	1	1	1	0	0	0	1	0	0	1	1	0	1	0	0	0	1	1	0	1	1	0	0	0	1	0	0	1	0
96060558	1	0	0	1	0	0	0	1	0	1	1	0	1	0	0	1	1	0	1	1	1	1	0	1	1	0	1	0	0	0	0	0	1	1	0	1	1	1	0	0	1	1	1	0	0
96060559	1	0	0	0	0	1	0	1	1	1	1	1	1	1	1	0	1	1	0	1	0	1	1	1	1	0	1	0	0	1	1	0	0	1	0	1	1	1	0	0	1	0	0	1	0
96060560	1	0	0	1	1	1	0	0	0	1	1	1	0	1	1	0	1	1	0	1	0	0	1	1	1	0	1	1	1	1	0	0	0	1	1	0	1	0	1	0	1	0	0	0	0
96060561	0	1	0	0	0	0	1	0	1	1	1	0	0	0	1	0	1	0	1	0	0	1	1	0	0	0	1	0	1	1	0	1	0	1	0	0	1	0	1	0	0	0	1	0	1
96060562	0	1	0	0	0	0	1	0	1	0	1	0	0	0	1	0	1	0	1	0	0	1	1	0	0	0	1	0	1	1	0	1	0	1	0	0	1	0	1	0	0	0	1	0	1
96060563	0	0	0	0	0	0	1	1	1	1	1	0	1	0	0	1	1	0	1	1	0	0	0	0	0	0	1	0	0	0	0	0	0	1	1	1	0	1	1	1	1	1	1	0	0
96060564	1	0	0	0	0	1	0	1	0	1	1	0	1	1	0	1	1	0	0	1	0	0	1	1	1	1	1	0	0	0	0	0	0	1	0	1	1	0	0	0	1	1	1	1	0
96060565	0	0	0	0	0	0	0	0	0	0	0	0	0	0	0	0	0	0	0	0	0	0	0	0	0	0	0	0	0	0	0	0	0	0	0	0	0	0	0	0	0	0	0	0	0
96060566	1	0	0	0	0	0	1	1	0	1	1	0	1	1	0	1	1	1	1	1	1	0	1	0	0	1	1	0	1	0	0	1	0	1	1	1	1	1	0	0	0	0	1	1	1
96060567	0	0	0	1	0	1	1	1	0	1	1	0	0	1	0	1	0	1	0	1	0	0	0	1	1	0	0	0	0	1	0	1	0	0	1	0	0	0	0	0	1	0	0	0	0
96060568	0	0	0	0	0	0	0	0	0	0	0	1	0	0	0	0	0	0	0	0	0	0	0	0	0	0	0	0	0	0	0	0	0	0	1	0	0	0	0	0	0	1	0	0	0
96060569	0	0	0	0	0	1	1	0	0	1	0	0	1	0	0	0	1	0	0	0	0	0	0	0	0	0	1	0	0	0	0	0	0	1	0	0	0	1	0	0	0	0	1	0	0
96060570	0	0	0	0	0	0	0	0	0	1	1	0	0	0	0	0	0	0	0	0	0	0	0	0	0	0	0	0	0	0	0	0	0	0	0	1	0	0	1	0	0	0	0	0	0
96060571	0	0	0	0	0	1	1	1	0	1	1	0	1	0	0	1	1	0	0	1	1	0	0	1	1	0	1	0	0	0	0	0	0	1	0	1	0	1	0	0	0	1	1	0	0
96060572	0	0	1	0	0	1	0	1	0	1	1	0	1	0	0	0	1	0	0	0	0	0	0	1	1	0	1	0	0	0	0	1	1	1	0	0	0	1	0	0	0	0	1	0	1
96060573	0	0	0	0	0	0	0	1	0	0	1	1	1	0	0	1	1	0	0	0	1	0	1	0	1	1	1	1	1	0	1	1	0	1	0	0	1	1	0	0	0	0	0	0	0
96060574	0	0	0	0	0	0	0	0	0	0	0	0	1	0	0	0	1	0	0	0	0	0	0	0	0	0	0	0	0	0	1	0	0	0	0	0	0	0	0	0	0	0	1	0	0
96060575	0	0	0	0	0	1	1	1	0	1	1	1	1	1	1	0	1	0	1	1	0	0	1	1	1	1	1	0	0	0	1	0	0	1	0	1	1	0	1	0	1	1	0	1	0
96060576	1	0	0	0	0	0	1	1	0	1	0	1	1	0	0	1	1	0	1	1	1	0	1	0	0	0	1	0	1	0	0	0	0	1	0	1	1	1	0	0	1	0	1	1	0
96060577	0	0	0	0	0	0	0	0	0	0	1	1	0	0	0	0	0	0	0	0	0	0	0	0	0	0	0	0	0	0	1	0	0	1	0	0	0	0	1	0	0	0	0	0	0
96060578	0	0	0	0	1	0	0	1	0	1	1	1	0	1	1	1	1	1	1	1	1	0	0	0	0	1	1	0	0	0	0	0	0	1	1	0	0	1	0	0	0	0	1	1	0
96060579	0	0	0	0	0	0	0	0	0	1	0	0	0	0	0	0	0	0	0	0	0	0	0	0	0	0	0	0	0	0	0	0	0	1	0	0	1	0	0	0	0	0	0	0	0
96060580	0	0	0	0	1	0	0	1	0	0	0	0	1	0	0	1	1	1	0	0	0	0	0	0	1	0	1	0	0	0	0	0	0	1	0	1	0	1	0	0	0	0	1	0	0
96060581	0	0	0	0	1	0	0	1	0	1	1	0	0	1	1	0	0	0	0	1	0	0	0	0	0	0	0	0	0	0	1	0	0	1	0	1	1	0	0	0	1	0	1	0	0
96060582	1	0	0	0	0	1	1	1	0	1	1	0	1	0	0	0	1	0	1	0	0	0	0	1	1	0	1	0	0	0	0	0	0	1	1	0	0	0	0	0	0	0	0	0	0
96060583	0	0	0	0	0	1	1	0	0	0	1	0	0	0	0	0	0	0	0	1	0	0	0	1	1	0	0	0	0	1	0	0	0	0	0	0	0	0	0	0	0	0	0	0	0
96060584	0	0	1	0	0	1	1	0	1	1	0	1	0	1	1	1	1	1	1	1	0	0	1	0	0	0	1	0	0	1	1	0	0	1	1	0	1	1	0	0	0	0	0	0	0
96060585	0	0	0	0	1	0	0	0	1	0	1	0	0	0	0	1	0	1	1	0	0	0	0	0	0	1	0	0	0	1	0	0	0	0	0	0	0	0	1	0	1	0	1	1	0
96060586	0	0	1	0	0	0	0	0	0	0	0	0	1	0	0	0	0	1	0	0	0	1	1	1	1	0	0	1	1	1	1	0	0	1	0	0	0	0	1	0	1	0	0	0	0
96060587	0	0	0	1	0	0	0	1	0	0	0	0	1	0	0	1	1	0	0	0	1	0	0	0	0	0	0	0	0	0	0	0	0	1	0	1	0	0	0	0	0	0	0	0	0
96060588	0	0	1	1	1	1	1	1	0	0	1	0	1	1	1	1	0	1	1	1	0	0	1	1	1	1	1	0	1	1	1	0	1	0	1	0	1	0	1	0	1	1	0	0	0
96060589	0	0	0	0	0	1	1	1	1	1	1	1	1	0	0	1	0	0	1	1	1	1	1	1	1	1	0	0	0	1	1	0	0	1	0	1	0	0	1	0	1	1	1	1	0
96060590	1	0	0	1	0	1	1	1	1	1	1	1	1	0	0	0	0	1	1	1	1	1	1	1	1	0	1	1	1	1	1	1	0	1	0	0	1	1	1	0	1	1	0	0	1
96060591	1	0	1	0	0	1	0	1	0	0	0	1	1	1	1	0	1	0	0	1	0	0	1	1	1	0	0	0	1	1	0	0	0	1	1	1	1	0	0	0	1	0	1	0	0
96060592	1	0	0	0	0	1	0	1	0	1	1	0	1	0	1	0	0	0	0	1	0	0	1	0	0	0	0	0	1	0	0	0	0	1	0	1	1	1	1	1	1	0	1	0	0
96060593	0	0	0	0	0	0	0	0	0	0	0	0	0	0	0	0	0	0	0	0	0	0	0	0	0	0	0	0	0	0	0	0	0	0	0	0	0	0	0	0	0	0	0	0	0
96060594	0	0	0	0	0	0	0	0	0	0	0	0	0	0	0	0	0	0	0	0	0	0	0	0	0	0	0	0	0	0	0	0	0	0	0	0	0	0	0	0	0	0	0	0	0
96060595	0	0	0	0	0	0	1	0	0	1	0	1	1	0	0	0	0	0	1	0	0	0	0	0	0	0	0	0	0	0	1	0	0	1	0	1	1	0	0	1	0	0	0	0	0
96060596	1	0	0	0	0	0	0	0	0	1	0	1	1	0	0	0	1	0	0	0	0	0	0	0	0	0	1	0	1	0	0	0	0	1	0	1	1	1	1	0	1	0	1	0	0
96060597	1	1	1	0	0	0	0	0	0	0	0	1	1	0	0	0	1	0	0	0	0	0	0	0	0	0	1	0	1	0	0	0	0	1	1	1	1	1	1	0	0	1	0	0	1
96060598	1	0	0	1	1	0	0	1	1	0	0	0	1	1	1	1	1	1	1	1	0	0	1	1	1	1	1	1	1	1	0	0	1	0	1	0	0	0	1	0	1	1	1	1	0
96060599	0	0	1	0	0	0	1	1	0	1	1	1	1	0	0	1	1	0	0	1	1	0	0	0	0	0	1	0	1	0	0	0	0	1	0	1	1	1	1	0	1	0	1	0	0
96060600	1	1	1	1	1	0	1	1	1	1	1	1	1	0	0	1	1	1	1	1	0	0	1	1	1	0	1	1	1	1	1	1	1	1	1	0	1	1	1	0	1	1	1	1	1
96060601	0	0	0	0	1	0	0	1	0	1	1	1	1	1	1	0	0	1	0	0	0	0	0	0	0	0	1	0	0	0	0	0	0	0	0	0	1	0	0	0	0	0	0	0	0
96060602	0	0	0	0	1	0	0	0	0	0	0	0	1	1	1	0	1	1	0	0	0	0	0	0	1	0	1	0	1	0	0	0	0	0	0	1	1	1	0	0	0	0	0	0	0
96060603	0	0	0	1	0	0	0	1	1	1	1	0	0	0	0	0	0	0	1	0	0	0	0	0	0	1	0	0	0	1	0	0	1	0	1	0	1	0	1	0	0	0	0	0	0
96060604	0	1	1	0	1	1	1	0	1	0	0	1	1	0	0	0	1	1	0	0	0	0	0	1	1	1	1	0	1	1	1	0	0	1	0	1	1	1	0	0	0	0	1	0	0
96060605	0	0	0	0	1	1	1	1	0	1	1	1	0	1	1	0	1	1	1	0	0	1	1	0	0	0	1	0	1	0	0	1	0	1	1	1	1	0	1	0	0	0	0	0	0
96060606	0	0	0	0	1	0	0	1	0	0	1	0	1	1	1	0	1	1	1	0	0	0	0	0	0	1	0	0	0	0	1	1	0	0	1	0	1	0	0	0	0	0	0	0	0
96060607	0	0	0	0	0	0	0	0	0	1	1	0	1	0	0	0	1	1	0	0	0	0	0	0	0	0	0	0	0	0	0	0	0	1	0	1	1	0	0	0	0	0	1	0	0
96060608	1	0	1	0	1	0	0	1	0	1	1	1	1	0	0	1	1	1	1	1	1	0	1	0	0	1	1	0	1	1	1	1	1	1	1	0	1	1	1	0	0	0	1	0	0
96060609	1	0	0	1	0	1	0	0	0	1	1	0	0	0	0	1	1	0	1	0	0	1	0	1	1	0	1	0	1	0	1	0	1	1	0	1	0	1	1	0	0	0	0	0	1
96060610	1	0	0	1	1	1	0	0	0	1	0	0	1	0	0	1	1	1	1	0	0	0	0	1	1	0	1	1	1	0	1	0	0	0	0	1	0	1	1	0	0	0	1	0	0
96060611	1	0	1	0	0	0	0	0	1	0	1	0	1	1	1	0	0	0	1	0	0	0	0	0	0	1	0	0	1	1	0	0	0	0	0	0	1	0	0	0	1	0	0	0	0
96060612	0	1	0	0	0	0	1	0	0	1	0	0	1	1	1	1	1	1	1	0	0	0	0	1	1	0	1	0	1	0	0	1	1	1	0	0	1	1	1	0	0	1	0	0	0
96060613	0	0	0	0	0	0	1	1	1	1	1	1	1	0	0	1	1	1	0	1	0	0	0	0	0	0	1	0	1	1	0	0	0	1	0	0	1	0	0	0	1	0	0	1	0
96060614	1	1	0	0	1	0	0	1	0	0	1	0	1	0	0	0	1	1	0	1	1	0	1	0	0	0	1	0	1	0	1	0	0	1	1	1	1	1	1	0	1	1	0	0	0
96060615	1	0	0	1	1	1	1	1	1	1	0	1	1	1	1	1	1	1	1	0	0	0	1	1	1	1	1	0	1	1	0	1	0	1	1	1	1	1	1	0	0	0	1	1	1
96060616	0	0	0	0	0	0	1	1	0	0	0	1	1	0	0	0	1	0	0	0	0	0	0	0	0	0	1	0	1	0	1	0	0	1	0	0	1	1	0	0	1	0	0	0	0
96060617	1	0	1	0	0	1	1	0	1	0	1	0	0	0	1	0	0	0	0	0	0	0	0	1	1	1	0	0	1	1	0	1	1	0	0	1	0	0	0	0	1	0	1	0	0
96060618	0	0	1	0	0	1	0	1	0	1	1	1	1	0	0	1	1	0	0	1	0	0	1	1	1	1	1	1	1	1	0	0	1	1	1	1	1	1	0	0	1	0	0	0	1
96060619	1	0	0	0	0	0	0	0	0	1	0	1	1	0	0	1	1	0	0	0	0	0	0	0	0	0	1	0	1	0	1	0	0	1	0	1	0	1	0	0	0	0	1	0	0
96060620	1	0	1	0	0	0	1	0	0	1	0	1	0	0	0	1	1	0	1	0	0	0	0	0	0	1	1	0	1	0	0	1	0	1	1	1	1	1	1	0	0	1	0	0	0
96060621	0	1	1	0	1	1	0	1	0	1	1	0	0	0	0	1	1	1	0	1	0	0	0	1	1	0	0	1	0	0	1	1	0	1	0	0	1	1	1	0	1	0	0	0	0
96060622	0	0	1	0	0	0	0	1	1	1	0	1	1	1	1	0	0	1	0	0	0	0	0	0	1	0	0	0	0	1	0	1	1	0	0	0	1	0	1	0	1	1	0	0	0
96060623	0	0	0	0	0	0	0	1	0	1	1	0	1	0	0	1	1	0	0	1	0	0	1	0	0	1	1	0	1	0	0	0	0	1	0	1	1	1	0	0	1	0	1	0	0
96060624	1	0	1	0	1	0	1	0	0	0	0	0	0	0	0	1	1	1	1	1	0	0	1	0	0	0	0	1	1	1	1	1	1	1	1	0	0	0	0	0	0	1	0	0	1
96060625	1	0	1	1	1	0	0	1	0	1	1	1	1	1	1	0	1	1	1	1	0	0	1	0	0	1	1	0	1	1	1	0	0	1	1	0	1	1	0	0	1	0	1	1	0
96060626	1	1	0	1	1	1	1	1	1	1	1	1	1	0	1	1	1	1	1	1	1	0	1	1	1	1	1	1	1	1	1	1	1	1	1	1	1	1	1	0	0	1	0	0	0
96060627	1	0	1	1	0	1	0	0	0	1	1	0	1	1	0	1	1	0	0	0	1	1	1	1	1	0	0	0	0	0	1	1	1	1	1	0	0	1	1	1	0	1	1	0	1
96060628	1	1	1	1	1	1	1	1	0	0	0	1	1	1	1	1	1	1	1	1	0	1	1	1	1	0	0	0	1	1	0	1	0	1	1	0	1	1	1	0	1	1	0	0	1
96060629	0	0	1	0	0	0	1	1	1	1	1	0	0	0	0	1	1	0	1	1	1	1	1	0	0	0	1	1	0	1	0	0	0	1	1	1	1	1	0	0	0	1	1	0	1
96060630	0	0	0	0	0	0	0	0	0	0	1	0	0	0	0	0	0	0	0	0	0	0	0	0	0	0	0	0	0	0	0	0	0	0	0	0	0	0	0	0	0	0	0	0	0
96060631	0	0	0	0	0	0	0	0	0	0	0	0	0	0	0	0	0	0	0	0	0	0	0	0	0	0	0	0	0	0	0	0	0	0	0	0	0	0	0	0	0	0	0	0	0
96060632	0	0	0	0	0	0	0	0	0	0	0	1	0	0	0	0	0	0	0	0	0	1	0	0	0	1	0	0	1	0	0	0	0	0	0	0	0	0	0	0	0	0	0	0	0
96060633	0	0	1	1	0	0	1	1	0	1	0	1	1	1	1	1	1	0	1	1	0	0	1	0	0	0	1	0	1	0	0	0	0	1	0	1	1	1	0	1	1	0	1	0	0
96060634	0	0	0	0	0	0	0	1	0	0	0	1	1	0	0	1	1	0	0	0	0	0	0	0	0	1	1	0	0	0	0	0	0	1	0	1	1	1	0	1	0	1	1	0	0
96060635	0	0	0	0	0	0	1	1	0	1	1	1	1	0	0	1	1	0	1	1	1	0	0	0	1	1	1	0	1	0	0	0	0	1	0	1	0	1	0	0	1	0	1	1	0
96060636	1	0	0	0	1	0	1	1	0	0	0	1	1	1	0	0	0	1	0	0	0	0	1	0	0	0	1	0	0	0	0	0	0	1	1	0	0	0	0	0	1	0	1	0	1
96060637	0	0	0	0	0	0	1	1	1	1	1	1	1	1	0	0	1	1	1	1	1	1	0	0	1	1	0	0	1	1	0	1	0	1	0	1	1	0	0	0	0	0	0	1	1
96060638	0	1	1	0	1	1	0	1	0	1	1	1	1	0	0	1	1	1	1	1	1	0	1	1	1	1	1	1	1	0	1	1	1	1	1	1	1	1	1	0	1	0	1	0	0
96060639	0	0	0	0	0	0	0	1	1	1	0	1	0	1	0	1	1	0	0	1	1	1	1	0	0	0	1	0	0	0	1	0	0	1	1	0	1	1	0	0	1	0	1	1	0
96060640	1	0	0	0	0	1	0	0	1	1	1	1	1	1	0	0	1	1	0	0	0	1	0	1	1	0	0	0	0	1	1	0	0	1	0	1	1	1	0	0	0	0	1	1	0
96060641	0	0	1	1	0	1	0	0	0	1	1	1	1	0	0	1	1	1	0	0	1	0	1	1	1	1	1	0	1	0	0	1	0	1	0	0	1	1	0	0	0	0	1	1	1
96060642	0	0	0	0	1	1	0	0	1	0	0	0	1	1	1	0	1	1	0	0	0	1	0	1	1	0	1	0	0	0	0	1	0	1	1	1	1	1	1	0	0	1	1	0	0
96060643	1	0	1	0	1	1	1	1	0	1	0	1	1	1	1	1	1	1	1	0	1	0	1	1	1	1	1	0	1	1	0	1	0	1	1	1	0	1	0	0	1	0	1	1	1
96060644	0	0	0	0	1	1	0	1	1	1	1	1	1	0	0	1	1	1	0	1	0	0	0	1	1	0	1	0	0	0	0	1	0	1	0	0	1	1	1	0	1	0	1	0	0
96060645	0	0	1	0	0	0	1	1	0	1	1	1	1	0	0	0	1	0	1	1	0	0	0	0	0	0	1	0	0	0	0	0	0	1	0	0	1	1	0	0	1	0	0	0	0
96060646	0	0	1	1	0	1	1	1	1	0	0	1	1	1	1	0	0	0	1	1	1	1	1	1	0	1	0	1	0	1	1	0	0	1	1	1	1	0	1	1	1	1	1	1	1
96060647	0	0	0	0	1	0	1	0	0	0	0	0	1	1	1	0	0	1	0	0	0	0	1	0	0	0	1	0	0	0	0	0	0	1	0	0	0	0	0	0	1	1	0	1	0
96060648	0	0	0	0	1	1	0	1	0	1	1	0	0	1	1	0	0	1	0	0	0	0	1	1	1	1	1	1	1	0	0	1	0	0	0	0	1	0	0	0	1	1	0	0	0
96060649	0	0	0	0	0	1	0	1	0	0	0	1	1	0	0	0	1	0	0	0	0	0	0	1	1	1	1	0	0	0	0	0	0	1	0	1	1	1	1	0	0	0	1	1	0
96060650	0	0	0	0	0	1	0	0	0	0	1	1	1	0	0	0	1	0	0	1	0	0	0	1	1	0	1	0	1	0	0	0	0	1	0	1	0	0	0	0	1	0	0	1	0
96060651	0	0	0	0	0	0	0	0	0	1	1	1	1	0	0	0	1	0	0	0	0	0	0	1	1	0	1	0	0	0	0	0	0	1	1	0	1	1	0	0	0	1	1	0	0
96060652	0	0	0	0	0	1	0	0	0	1	0	1	1	0	0	0	1	0	0	0	0	0	0	1	1	0	1	0	0	0	0	0	0	1	0	1	1	0	0	0	0	0	0	0	0
96060653	1	0	0	0	0	0	0	0	0	0	0	1	1	0	0	0	0	0	0	0	0	0	0	0	0	0	0	0	0	0	0	0	0	1	0	0	1	0	0	1	0	0	0	0	0
96060654	1	0	0	0	1	0	0	1	0	0	1	1	1	0	0	0	1	1	0	0	0	0	0	0	0	1	1	1	1	0	0	0	0	1	0	1	1	0	1	1	0	1	0	0	0
96060657	0	0	0	0	0	0	0	0	1	1	1	0	1	1	1	1	1	0	0	0	0	0	0	0	0	0	1	0	1	0	0	0	0	0	0	0	0	0	0	0	0	0	0	0	0
96060658	1	1	1	1	1	0	1	0	1	0	0	1	1	1	1	1	1	1	1	0	0	1	1	0	0	0	1	1	1	1	1	1	0	0	1	1	1	1	1	0	1	1	1	0	1
96060659	1	1	1	1	1	1	1	1	1	1	1	1	0	1	1	1	1	1	1	1	1	0	1	1	1	1	0	1	0	1	1	1	0	1	1	1	1	0	1	1	1	1	1	0	1
96060660	0	1	1	1	0	1	1	0	0	1	1	1	1	0	0	1	1	0	0	0	1	1	0	0	0	1	1	1	0	0	0	0	0	1	0	1	1	1	0	0	0	1	0	0	0
96060661	0	0	0	0	0	0	1	1	0	0	1	1	0	0	0	1	0	1	0	1	0	0	0	1	0	0	0	0	1	0	0	0	1	0	0	0	0	0	0	0	0	1	0	0	0
96060662	0	0	0	0	0	0	0	0	0	0	0	0	0	0	0	0	0	0	0	0	0	0	0	0	0	0	0	0	0	0	0	0	0	0	0	0	0	0	0	0	0	0	0	0	0
96060663	0	0	0	0	0	1	1	1	1	1	0	0	0	1	1	1	1	0	0	1	1	0	1	0	0	0	1	0	0	1	0	0	0	1	1	1	0	1	1	0	0	1	0	0	1
96060664	1	1	0	0	0	0	1	1	0	1	1	1	1	0	0	1	1	0	1	1	0	1	1	0	0	0	1	1	0	0	0	0	1	1	1	1	1	1	1	0	1	0	0	0	0
96060665	0	0	0	0	0	0	0	0	0	0	0	0	0	0	0	0	0	0	0	0	0	0	0	0	0	0	0	0	0	0	0	0	0	0	0	0	0	0	0	0	0	0	0	0	0
96060666	1	1	0	1	0	0	0	0	0	0	0	0	0	0	0	0	0	0	0	1	0	0	0	0	0	0	0	0	0	0	0	0	0	0	0	0	0	0	0	0	0	0	0	1	1
96060667	0	1	1	0	0	0	1	0	0	0	0	0	0	0	0	0	0	0	1	0	0	0	1	0	0	0	0	0	1	0	0	1	0	0	0	0	1	0	0	0	0	0	0	0	0
96060668	0	0	0	0	0	0	0	0	1	1	1	1	0	0	0	1	1	1	0	1	0	0	0	1	1	0	1	0	0	1	1	0	0	1	1	1	1	1	0	0	0	0	0	0	1
96060669	0	1	1	0	0	0	0	1	0	0	1	1	1	0	0	1	1	1	1	0	0	0	0	0	0	1	1	0	1	1	0	1	0	1	0	1	1	1	0	1	0	1	0	1	0
96060670	1	0	1	1	0	1	1	1	1	1	1	1	0	1	0	0	0	1	1	1	0	0	1	0	1	0	1	0	0	1	0	1	0	0	1	1	0	0	1	0	0	1	1	1	1
96060671	0	0	0	0	0	0	0	1	0	1	1	0	1	0	1	1	1	0	0	1	1	0	0	0	0	0	1	0	0	0	0	1	0	1	0	1	0	1	1	1	1	0	1	0	0
96060672	0	0	0	0	0	0	1	0	0	0	0	1	0	0	0	0	1	0	0	0	0	0	0	1	0	0	0	0	0	0	0	1	0	0	0	0	0	0	0	0	0	0	0	0	0
96060673	1	0	0	0	0	0	0	1	0	1	1	1	0	0	0	0	1	0	0	1	0	1	1	0	0	1	0	0	0	1	1	1	1	1	0	1	1	0	1	0	0	1	0	1	0
96060674	1	0	1	0	0	0	0	0	0	0	0	0	1	0	0	1	0	0	1	1	0	1	1	0	1	1	0	1	0	0	0	1	0	0	0	0	1	0	0	0	1	0	0	1	1
96060675	1	0	0	0	0	1	1	1	0	1	1	1	1	0	0	1	0	0	1	1	0	0	0	1	1	0	0	0	1	1	0	0	1	1	0	1	1	0	1	0	1	0	1	1	1
96060676	0	0	0	0	0	0	0	0	0	0	1	0	0	0	0	0	0	0	0	0	0	0	0	0	0	0	0	0	0	0	0	0	0	0	0	0	0	0	0	0	0	0	0	0	0
96060677	0	0	0	0	0	0	0	0	0	0	0	0	0	0	0	0	0	0	0	0	0	0	0	0	0	0	0	0	0	0	0	0	0	0	0	0	0	0	0	0	0	0	0	0	0
96060678	0	0	0	0	0	0	0	0	0	0	0	1	0	0	0	0	0	0	0	0	0	0	0	0	0	0	0	0	0	0	0	0	0	0	0	0	1	0	0	0	1	0	0	0	0
96060679	0	0	0	0	0	1	1	0	0	1	1	1	1	0	0	1	1	0	0	1	0	0	0	0	1	1	1	0	1	0	1	0	0	1	0	0	1	1	0	0	1	0	1	0	0
96060680	0	0	0	0	0	1	0	0	0	0	0	1	0	0	0	0	1	1	0	0	0	0	0	1	1	0	1	0	0	0	0	0	0	0	0	0	1	0	0	0	0	0	0	1	0
96060681	1	0	0	0	0	1	1	1	1	1	1	1	1	0	0	1	1	0	0	1	0	1	1	1	1	0	1	0	1	1	1	1	0	1	1	0	1	1	1	0	1	1	1	1	0
96060682	0	0	0	0	0	0	1	1	1	1	1	1	1	1	0	0	1	0	1	1	0	0	0	0	0	0	1	0	0	1	0	0	0	1	0	1	1	1	1	1	0	0	0	0	0
96060683	1	0	0	0	0	0	0	1	0	0	1	1	0	1	0	1	0	0	1	1	0	0	1	0	0	1	0	1	1	0	0	0	0	0	0	0	0	0	0	0	1	1	0	0	0
96060684	0	0	0	0	1	0	0	1	0	0	0	1	1	0	0	1	1	1	0	0	0	0	0	0	0	0	1	0	0	0	1	0	0	1	0	1	1	1	1	1	0	0	1	0	0
96060685	1	0	0	0	0	1	1	0	0	1	1	1	1	0	0	0	0	0	1	0	0	0	0	1	1	0	0	0	1	0	1	0	0	1	0	0	1	0	1	0	0	0	0	1	0
96060686	1	0	0	1	1	0	0	0	1	1	0	1	0	0	0	0	1	0	0	0	0	1	0	0	1	0	1	0	1	1	0	1	0	1	1	1	1	1	1	0	1	1	1	0	1
96060687	1	0	0	0	0	0	0	0	0	1	0	0	1	0	0	0	0	0	0	1	0	0	1	0	0	1	0	0	0	0	0	0	0	1	0	0	1	0	1	0	1	0	0	0	0
96060688	1	1	0	1	1	1	1	1	1	1	1	1	1	0	0	1	1	1	1	1	0	0	1	0	0	1	1	0	0	1	1	1	0	1	1	1	1	1	1	0	1	0	1	0	0
96060689	0	0	0	0	1	1	0	1	0	1	1	0	1	1	0	0	1	1	0	1	0	0	0	1	1	0	1	0	0	0	0	0	0	1	1	1	1	1	0	0	0	0	1	0	0
96060690	1	0	0	0	0	0	0	1	0	0	0	1	0	0	0	1	1	0	0	1	1	0	0	0	0	1	1	0	1	0	0	0	0	1	0	1	1	1	0	0	1	0	1	0	0
96060691	0	0	0	0	0	0	0	0	1	0	1	0	1	0	1	1	1	0	1	0	0	0	0	0	0	0	0	0	1	1	1	1	0	1	1	1	1	1	1	0	1	1	1	0	0
96060692	0	0	0	0	1	1	1	0	0	0	0	0	0	0	0	0	0	1	0	0	0	0	1	1	1	1	0	0	1	0	0	0	0	0	0	0	0	0	0	0	1	0	0	0	0
96060693	0	0	0	0	0	0	0	0	1	1	0	1	1	0	0	0	1	0	0	1	0	0	0	0	0	0	0	0	0	1	1	0	0	1	0	1	1	1	0	0	1	1	1	0	1
96060694	0	0	1	0	0	1	0	1	1	1	0	1	1	0	0	1	1	0	0	0	1	1	1	1	1	0	1	1	1	1	1	1	1	1	1	1	1	1	0	0	0	1	0	0	1
96060695	0	0	0	0	0	0	0	0	0	0	0	1	1	0	0	0	1	0	0	0	0	0	0	0	0	0	0	0	0	0	0	1	0	1	1	1	0	1	0	0	0	0	0	0	0
96060696	0	0	0	0	1	1	1	0	0	1	1	1	1	1	1	1	1	1	1	0	1	0	0	0	0	1	1	0	1	0	0	0	0	1	0	1	1	1	1	0	1	0	1	1	1
96060697	0	0	0	0	0	0	0	0	0	0	0	0	0	0	0	0	0	0	0	0	0	0	0	0	0	0	0	0	0	0	0	0	0	0	0	0	0	0	0	0	0	0	0	0	0
96060698	0	0	0	0	0	0	0	0	0	0	0	0	0	0	0	0	0	0	0	0	0	0	0	0	0	0	0	0	0	0	1	0	0	0	0	0	0	0	0	0	0	0	0	0	0
96060699	1	0	0	0	0	0	0	0	0	1	0	1	0	1	0	0	1	0	1	0	1	0	0	0	0	0	1	0	0	0	1	0	0	1	0	0	0	1	0	0	0	0	1	0	0
96060700	1	0	1	1	1	1	1	1	1	1	1	1	1	1	1	0	1	1	1	1	1	0	1	1	1	0	1	0	1	1	1	1	1	1	1	0	1	0	1	0	1	0	0	1	0
96060701	0	0	0	0	1	0	0	0	1	1	0	1	1	0	0	0	1	1	0	1	0	1	0	1	1	0	0	0	0	1	1	1	0	1	0	1	1	1	1	0	1	0	0	0	0
96060702	0	0	0	0	0	0	0	0	0	0	0	1	1	0	0	0	1	1	0	0	0	1	0	1	1	0	0	0	0	0	1	1	0	0	0	1	1	0	0	0	0	0	0	0	0
96060703	1	0	1	0	0	0	0	1	0	1	1	1	1	0	0	1	1	0	0	0	0	0	0	0	0	0	1	0	1	0	0	0	0	1	0	1	1	1	1	0	0	1	1	0	0
96060704	0	0	0	0	0	0	0	0	0	0	0	0	0	0	0	0	0	0	0	0	0	0	0	0	0	0	0	0	0	0	0	0	0	0	0	0	0	0	0	0	0	0	0	0	0
96060705	1	0	1	0	1	1	1	1	0	1	1	0	1	1	1	1	0	1	1	1	0	1	1	1	1	1	1	0	0	1	1	1	0	1	1	0	1	0	1	0	1	1	0	0	1
96060706	0	0	0	0	0	1	0	1	1	1	0	0	1	0	0	1	1	0	0	1	0	0	0	1	1	0	1	0	1	1	1	0	0	1	1	1	0	1	1	0	0	1	0	1	1
96060707	0	0	1	1	1	1	1	1	1	1	1	1	1	1	1	0	1	1	1	1	1	1	1	0	0	0	1	0	1	1	1	1	1	1	1	0	1	1	1	0	1	1	0	0	0
96060708	0	0	0	0	0	0	0	0	0	0	0	1	1	0	0	0	1	0	0	0	0	0	0	0	0	0	0	0	1	0	0	0	0	1	0	1	0	0	0	0	0	0	1	0	0
96060709	1	0	0	0	1	1	1	1	0	1	1	0	1	1	1	0	1	1	0	1	0	0	1	1	1	1	1	0	0	1	1	0	0	1	1	0	1	0	0	0	1	0	0	0	1
96060710	1	0	0	0	0	1	0	1	1	1	1	0	1	0	0	0	1	0	0	1	0	0	0	1	1	0	1	0	0	1	1	0	1	1	0	1	1	1	0	0	1	0	0	0	0
96060711	1	0	1	0	0	0	0	1	0	1	1	0	0	1	1	1	1	0	0	1	1	1	0	0	0	1	0	0	0	0	1	1	1	1	1	1	1	1	1	1	1	1	1	0	1
96060712	0	0	0	0	0	0	0	0	0	0	0	0	1	0	0	0	0	0	0	0	0	0	0	0	0	0	0	0	0	0	0	0	0	0	0	0	0	0	0	0	0	0	0	0	1
96060713	1	0	0	0	1	1	1	1	1	1	1	1	1	1	1	1	0	1	1	1	0	1	1	1	1	1	0	0	1	1	1	1	1	1	1	1	1	0	1	1	1	1	1	1	1
96060714	0	0	0	0	0	0	0	0	0	0	0	0	0	0	0	0	0	0	0	0	0	0	1	0	0	0	0	0	0	0	0	0	0	0	0	0	0	0	0	0	0	0	0	0	0
96060715	1	0	0	0	1	1	0	0	1	1	0	0	1	1	1	0	1	1	0	0	0	1	1	1	1	1	0	0	1	0	1	0	0	1	0	1	1	0	0	0	1	0	1	0	0
96060716	0	0	0	0	1	1	0	1	1	1	0	0	1	0	0	1	1	1	0	0	0	0	0	1	1	0	1	0	0	0	0	1	1	1	1	1	1	1	0	0	1	0	1	1	0
96060717	0	0	0	0	0	1	1	0	0	0	1	1	1	0	0	1	1	0	1	1	0	0	1	1	1	1	1	0	0	0	0	0	0	1	0	1	1	1	0	0	1	0	1	0	0
96060718	1	0	0	0	1	0	1	0	1	1	1	1	0	0	0	1	1	1	0	1	0	0	1	0	0	1	1	0	0	1	1	1	0	1	1	0	1	1	0	0	0	1	1	0	1
96060719	1	0	1	0	0	1	1	0	1	1	0	1	1	0	1	0	1	1	1	1	0	0	1	0	0	0	1	0	1	1	1	0	0	1	1	1	1	0	1	0	1	0	1	0	0
96060720	0	0	0	0	1	1	1	1	1	1	1	1	1	1	1	1	1	1	1	1	0	0	1	1	1	1	1	1	1	0	1	1	1	1	1	1	1	1	1	0	1	0	1	1	0
96060721	0	0	0	0	0	0	0	0	0	0	0	0	0	0	0	0	0	0	0	0	0	0	0	0	0	0	0	0	0	0	0	0	0	0	0	0	0	0	0	0	0	0	0	0	0
96060722	0	0	0	0	0	0	0	0	0	0	0	0	0	0	0	0	0	0	0	0	0	0	0	0	0	0	0	0	0	0	0	0	0	0	0	0	0	0	0	0	0	0	0	0	0
96060723	0	0	0	0	0	1	1	1	0	1	1	0	1	0	0	0	1	0	0	1	0	0	0	1	1	0	1	1	1	0	0	0	0	1	0	0	1	1	1	0	1	0	1	0	0
96060724	0	0	0	1	1	0	0	0	0	0	1	0	0	0	0	0	0	1	0	0	0	0	0	1	1	0	0	0	1	0	0	0	0	0	0	0	0	0	0	0	0	0	1	0	0
96060725	0	0	0	0	0	0	0	1	0	1	1	1	0	1	1	0	0	1	0	0	0	0	0	1	1	0	0	0	0	0	0	0	0	1	0	1	1	0	0	0	1	0	0	0	0
96060726	1	0	0	0	0	0	1	0	0	1	0	1	0	0	0	0	0	0	1	0	0	0	0	0	0	0	0	0	0	0	1	0	0	1	0	1	1	1	0	0	0	0	0	0	0
96060727	0	0	0	0	1	1	0	1	0	1	1	0	1	1	1	1	1	1	0	1	0	1	0	1	1	0	1	0	1	0	1	0	0	1	1	1	1	1	1	0	1	0	1	0	0
96060728	0	0	1	0	0	0	0	0	1	0	1	0	1	0	0	0	1	1	0	1	0	1	1	1	1	0	1	0	1	1	1	0	0	0	0	0	0	1	0	0	1	0	1	0	0
96060729	0	0	0	0	0	0	0	0	1	0	0	1	0	0	0	0	0	0	1	0	0	0	0	0	0	0	0	0	0	1	0	0	0	0	0	0	0	0	1	0	1	1	1	1	0
96060730	0	0	0	0	0	0	0	0	0	1	0	1	1	0	0	0	1	0	0	0	0	0	1	0	0	0	1	0	0	1	0	0	0	1	0	0	1	0	0	0	0	0	0	0	0
96060731	0	0	0	0	1	1	1	1	1	1	1	1	1	1	0	1	1	1	1	1	0	0	1	1	1	1	1	0	0	1	1	0	1	1	0	1	1	0	0	0	0	0	0	1	0
96060732	1	0	0	0	0	0	0	1	0	1	0	1	1	0	0	1	1	0	1	0	0	0	0	0	0	1	1	0	0	0	0	0	0	1	0	1	1	1	0	0	0	0	1	0	0
96060733	0	0	0	0	1	0	0	1	0	0	0	0	1	0	0	1	0	1	0	0	0	0	1	0	0	0	0	0	1	0	0	0	0	0	0	1	0	0	1	0	1	0	0	1	0
96060734	1	0	0	0	0	1	1	0	1	1	0	1	1	0	0	0	1	0	0	0	0	1	1	1	1	0	0	0	1	0	0	0	0	1	1	1	0	0	0	0	1	0	1	0	0
96060735	1	0	0	0	1	1	1	1	0	1	1	1	1	0	0	0	1	1	1	1	0	0	1	1	1	1	0	0	1	0	0	0	1	1	0	1	1	0	0	0	1	0	0	0	0
96060736	0	0	0	0	0	0	0	0	1	1	0	1	1	0	0	0	1	0	0	0	0	0	0	0	0	0	0	0	1	0	0	0	0	1	0	1	1	0	0	0	0	0	0	0	0
96060737	0	0	0	0	0	1	0	1	0	0	0	1	1	1	0	0	1	0	0	1	0	0	1	1	1	0	0	0	1	0	1	0	0	1	0	1	1	1	1	0	1	0	1	1	0
96060738	0	0	0	0	1	0	1	1	1	1	1	1	1	0	0	1	1	0	0	1	1	0	0	0	0	1	1	0	0	1	1	1	1	1	0	0	1	1	1	0	1	0	0	0	0
96060739	0	0	0	0	1	0	0	1	1	1	1	0	0	0	0	1	1	0	0	1	1	0	0	0	0	1	1	0	0	1	0	1	0	1	0	0	1	1	1	0	0	0	1	0	0
96060740	0	0	0	0	1	1	1	1	1	1	1	1	1	1	0	1	1	1	1	1	0	1	1	1	1	1	1	0	1	1	1	1	1	1	1	1	1	0	1	0	1	1	0	1	0
96060741	0	0	0	0	0	0	1	0	1	1	0	0	0	0	0	0	1	0	1	0	0	0	1	0	0	0	1	0	0	0	0	0	0	1	0	0	1	1	0	0	0	0	1	0	0
96060742	0	0	0	0	0	0	0	0	0	0	0	0	0	0	0	0	0	0	0	0	0	0	0	0	0	0	0	0	0	0	0	0	0	0	0	0	0	0	0	0	0	0	0	0	0
96060743	0	0	0	0	0	0	0	0	0	0	0	0	0	0	0	0	0	0	0	0	0	0	0	0	0	0	0	0	0	0	0	0	0	0	0	0	0	0	0	0	0	0	0	0	0
96060744	1	0	0	0	0	1	0	1	0	1	0	0	1	0	0	1	1	0	1	0	0	0	0	1	1	0	1	0	0	0	1	0	0	1	0	1	1	1	0	0	0	0	0	0	0
96060745	0	0	0	0	1	0	1	1	0	1	0	1	0	0	1	0	1	1	0	0	0	1	0	0	1	1	1	0	1	0	1	0	0	1	0	1	1	1	1	0	0	0	0	0	0
96060746	0	0	0	0	0	0	0	1	0	0	0	0	1	0	0	1	1	0	0	0	1	1	0	1	1	1	1	0	1	0	0	0	0	1	0	1	1	1	0	0	0	0	0	0	0
96060747	0	0	0	0	0	0	0	0	0	1	1	1	1	0	0	0	1	0	0	0	0	0	0	0	0	0	0	0	1	0	1	0	0	1	0	1	0	1	1	0	1	0	1	0	0
96060748	0	0	0	0	0	0	0	0	0	0	0	0	0	0	0	0	0	0	0	0	0	0	0	0	1	0	0	0	0	0	0	0	0	0	0	0	0	0	0	0	0	0	0	0	0
96060749	1	0	1	0	0	0	1	1	0	1	1	1	1	0	0	0	1	1	0	1	1	0	0	1	1	0	1	0	1	0	0	0	1	0	1	0	0	1	0	0	0	0	1	0	0
96060750	0	0	0	0	0	0	0	0	0	0	0	0	0	0	0	0	0	0	0	0	0	0	0	0	0	0	0	0	0	0	0	0	0	0	0	0	0	0	0	0	0	0	0	0	0
96060751	1	0	0	0	0	0	0	0	1	0	0	1	1	1	0	0	0	0	1	1	0	1	0	1	1	1	0	1	0	0	0	0	0	0	0	0	0	0	1	1	0	0	0	1	1
96060752	0	0	0	0	0	0	0	0	0	1	1	1	1	1	0	1	0	0	0	0	0	0	1	0	0	0	0	0	0	0	0	1	0	1	0	0	1	0	0	0	0	0	0	0	0
96060753	0	0	0	0	0	0	0	0	1	1	0	0	0	0	0	0	0	0	1	0	0	0	1	0	0	1	0	0	0	1	1	0	0	0	0	0	0	0	1	0	0	0	1	0	0
96060754	0	1	1	0	1	0	0	0	0	0	1	0	0	1	1	0	1	1	1	0	0	1	0	0	0	0	1	0	0	0	0	0	0	1	1	0	0	0	0	0	0	0	0	0	0
96060755	0	1	1	0	1	0	0	0	0	1	1	0	1	1	1	1	1	1	1	0	0	1	0	0	1	0	1	0	0	0	0	0	0	1	1	0	0	0	0	0	0	0	0	0	0
96060756	0	0	0	1	0	1	0	1	1	0	0	1	1	1	0	0	1	1	1	0	0	0	0	1	1	0	1	0	1	1	1	1	0	1	1	1	0	1	0	0	1	1	1	0	0
96060757	0	0	0	0	0	0	0	0	0	0	0	0	0	0	0	0	0	0	0	0	0	0	0	0	0	0	0	0	0	0	0	0	0	0	0	0	0	0	0	0	0	0	1	0	0
96060758	0	0	0	0	1	0	1	1	0	1	0	1	0	0	0	1	0	1	1	0	0	0	1	0	0	0	1	0	0	0	1	0	1	1	1	1	0	0	0	0	0	0	1	0	0
96060759	0	0	0	0	1	0	1	0	0	0	1	1	0	0	0	0	0	0	0	0	0	1	1	0	0	0	0	1	0	1	0	1	1	1	0	0	0	0	0	0	1	0	0	1	0
96060760	0	0	1	0	0	1	0	0	0	0	0	1	1	0	0	1	0	1	0	0	0	0	0	1	1	0	0	1	0	0	1	0	1	0	0	0	1	0	0	0	0	0	1	0	0
96060761	1	0	0	0	0	0	0	0	1	0	0	0	0	0	0	0	0	0	0	0	0	0	0	0	0	1	0	0	0	1	0	0	0	0	0	0	0	0	0	0	0	0	0	0	0
96060762	0	0	0	1	1	0	0	1	0	0	0	1	0	1	0	1	1	1	0	1	0	0	1	0	0	1	1	0	1	0	0	0	0	1	0	1	0	1	0	0	1	1	1	0	0
96060763	0	0	0	0	0	0	0	0	0	0	0	0	1	0	0	1	1	0	0	0	1	0	0	0	0	1	1	1	1	1	0	0	0	1	1	1	1	1	0	0	0	0	1	0	0
96060764	0	0	0	0	0	0	0	1	0	1	1	0	1	0	0	1	1	0	0	1	0	0	0	0	0	0	1	0	0	0	0	0	0	1	0	1	1	1	0	0	0	0	1	0	0
96060765	0	0	0	1	1	1	1	0	0	0	0	0	0	1	1	0	0	0	1	0	0	0	0	0	0	0	0	0	0	0	0	0	0	0	0	0	0	0	0	0	0	0	0	0	0
96060766	0	0	1	0	0	0	0	0	0	0	0	0	0	0	0	1	1	0	0	0	0	0	0	0	0	0	1	0	0	0	0	0	0	1	0	0	0	1	0	0	0	0	1	0	1
96060767	0	0	0	1	0	0	0	0	1	1	0	0	1	1	0	1	1	1	1	0	0	0	0	0	1	0	0	0	0	1	1	1	0	0	1	1	0	1	1	1	0	1	1	1	0
96060768	1	0	1	1	1	1	1	1	1	0	1	1	1	1	1	0	0	1	1	1	1	1	1	0	0	1	0	0	1	1	1	1	1	1	1	1	0	1	1	1	1	1	1	0	1
96060769	1	0	1	0	0	0	0	0	0	0	0	1	0	0	0	0	0	0	0	0	0	0	1	0	0	1	0	0	0	0	0	1	0	0	0	0	0	0	1	0	1	0	0	0	1
96060770	0	0	1	0	0	0	0	0	1	0	0	0	0	1	1	0	0	0	0	0	0	0	1	0	0	0	0	1	0	1	0	1	0	0	1	1	0	0	0	0	0	0	1	0	1
96060771	1	0	1	0	0	1	1	0	0	0	0	0	0	0	0	0	0	1	1	0	0	0	1	1	1	0	0	0	1	0	0	0	0	0	1	0	0	0	1	0	0	1	0	0	0
96060772	1	0	0	1	1	0	0	0	0	1	0	0	1	0	0	0	1	1	0	0	0	0	0	0	0	0	0	1	0	1	0	1	0	1	0	0	0	0	0	0	0	1	0	0	0
96060773	0	1	1	0	0	0	0	1	0	0	0	1	1	0	0	1	1	1	0	0	0	0	1	0	0	1	1	0	1	0	0	0	0	1	0	0	0	1	0	0	0	0	1	0	0
96060774	0	0	0	0	0	1	0	0	0	0	1	0	1	0	0	0	0	1	1	0	0	0	1	1	1	0	0	0	1	0	0	0	1	1	0	1	1	0	1	1	0	0	0	0	1
96060775	0	0	1	0	1	0	1	1	0	0	1	0	1	1	1	0	0	1	0	1	0	0	0	0	0	0	0	0	0	0	0	0	1	0	0	0	0	0	0	0	0	0	0	0	0
96060776	0	0	0	0	0	0	0	0	0	0	0	0	0	0	0	0	0	0	0	0	0	0	0	0	0	0	0	0	0	0	0	0	0	0	0	0	0	0	0	0	0	0	0	0	0
96060777	1	0	0	1	0	0	1	0	1	0	0	0	0	0	0	0	0	0	1	1	0	0	1	0	0	0	0	0	0	1	0	0	0	0	1	0	0	0	0	0	1	1	0	0	1
96060778	0	0	1	1	0	0	0	0	1	1	1	1	1	0	0	1	1	0	1	1	1	0	1	1	1	0	1	1	1	1	0	0	1	0	1	0	1	1	1	0	0	1	0	0	0
96060779	1	0	1	0	1	1	1	0	0	1	0	1	1	1	1	1	1	1	1	0	0	1	1	1	1	0	1	1	0	0	0	1	1	1	1	1	0	1	1	0	0	1	1	0	1
96060780	1	1	1	0	1	0	1	1	0	1	1	1	1	1	1	1	1	1	0	1	0	1	1	0	0	1	1	1	1	1	1	0	0	1	1	1	1	1	1	0	1	0	0	0	1
96060781	0	0	1	1	1	0	1	0	0	1	1	1	1	1	0	1	1	1	1	0	1	0	0	0	1	1	1	0	1	0	0	1	0	1	1	1	1	1	1	0	0	0	0	0	0
96060782	0	1	1	1	0	0	0	1	0	1	1	1	1	0	0	1	1	1	1	1	1	0	0	0	0	0	0	0	1	1	0	0	1	0	1	1	1	0	1	1	0	1	1	1	1
96060783	0	1	1	1	1	1	0	1	1	1	1	0	1	1	1	1	1	1	1	1	0	0	1	1	1	0	1	1	0	1	1	1	0	1	1	1	0	1	1	1	1	1	1	1	0
96060784	1	0	0	0	0	1	0	0	1	1	1	1	0	1	1	1	0	1	0	0	0	0	0	1	1	0	0	0	1	1	0	0	1	0	1	0	1	0	0	0	1	0	0	0	0
96060785	1	0	0	0	1	1	0	1	1	0	1	1	1	0	1	1	1	1	0	1	1	0	1	1	1	1	1	0	1	1	1	1	0	1	1	0	1	1	1	0	1	0	1	0	1
96060786	0	1	0	0	0	0	0	1	0	0	0	0	0	1	0	0	1	1	0	1	0	0	0	0	0	0	0	1	0	0	0	0	0	1	0	1	0	0	0	0	1	0	1	0	0
96060787	0	0	1	1	1	1	1	1	0	0	0	0	0	1	1	1	1	1	1	1	0	0	0	0	0	0	0	0	0	0	0	0	0	0	1	0	0	0	0	0	0	0	0	0	0
96060788	0	0	1	0	0	0	1	1	1	1	1	1	1	0	0	1	1	0	0	1	1	0	0	1	1	1	1	0	0	1	0	1	0	1	1	1	1	1	1	0	0	1	1	0	0
96060789	0	0	0	0	0	0	1	1	0	1	1	1	1	0	0	1	1	1	0	1	0	1	0	1	1	0	1	0	0	0	1	1	1	1	1	1	1	1	0	1	0	0	1	0	1
96060790	0	0	0	0	0	0	0	1	0	1	1	0	1	1	0	0	1	0	0	1	0	0	0	0	0	0	1	0	0	0	0	0	1	1	0	1	1	1	0	0	0	0	1	0	0
96060791	0	1	0	0	0	0	0	0	0	1	1	1	1	0	0	0	1	0	1	0	1	0	0	0	0	0	1	0	0	0	0	0	1	0	1	0	1	0	1	0	0	0	0	1	0
96060792	0	0	0	0	0	0	0	0	0	1	0	0	1	0	0	0	0	0	1	0	0	0	0	0	0	0	0	0	0	0	0	0	0	0	0	0	1	0	0	0	0	0	0	0	0
96060793	0	0	0	0	0	0	0	0	0	0	0	0	1	0	0	1	1	1	0	0	0	0	0	1	1	1	1	0	0	0	1	0	0	1	0	0	1	1	0	0	0	0	0	0	0
96060794	0	0	0	1	1	0	1	1	1	1	0	0	1	1	1	1	1	1	1	1	0	1	1	1	1	0	1	1	1	1	1	0	1	1	1	1	1	1	1	0	1	0	1	0	1
96060795	0	0	0	0	0	0	0	0	0	0	0	0	0	0	0	0	0	0	0	0	0	0	0	0	0	0	0	0	0	0	0	0	0	0	0	0	0	0	0	0	0	0	0	0	0
96060796	0	0	0	0	0	0	0	0	1	0	0	0	0	0	0	1	0	0	1	0	0	1	0	0	1	0	0	0	0	1	0	0	0	0	0	0	1	0	0	0	0	0	0	0	0
96060797	1	0	0	0	0	0	1	0	0	1	0	1	1	0	0	0	1	0	0	0	0	0	0	0	0	0	1	0	1	0	0	0	0	1	1	1	1	0	0	0	1	0	0	0	0
96060798	0	0	0	0	0	0	0	0	0	0	0	1	1	0	0	0	1	0	0	0	0	0	0	0	0	0	1	0	0	1	0	0	0	1	0	1	1	1	0	0	0	0	0	0	0
96060799	0	0	0	0	0	0	0	0	0	1	0	1	0	1	0	0	0	0	0	1	0	0	1	0	0	1	0	0	0	0	0	0	0	1	0	0	1	0	0	0	0	0	0	0	0
96060800	1	1	0	0	1	0	1	1	1	1	1	1	1	1	1	1	1	1	0	1	1	1	1	1	1	0	1	0	0	0	0	1	1	1	1	1	1	1	0	0	1	1	0	0	1
96060801	0	0	1	0	1	0	0	1	1	1	1	1	1	0	0	1	1	0	0	1	0	0	0	0	0	0	1	1	0	0	0	1	1	1	1	1	1	1	1	0	0	0	0	0	0
96060802	1	0	0	0	0	0	0	0	0	0	0	0	0	0	0	0	0	0	0	0	0	0	0	0	1	0	0	0	0	0	0	0	0	0	0	0	0	0	0	0	0	1	0	0	0
96060803	0	0	0	1	1	1	1	1	1	1	1	0	1	1	1	1	1	1	1	1	1	1	1	1	1	0	1	0	1	1	0	1	1	1	1	0	1	1	0	0	1	1	1	1	0
96060804	0	0	0	0	0	0	0	1	0	0	0	0	1	0	0	0	0	0	0	1	0	0	0	0	1	0	0	0	0	0	1	0	0	1	0	0	0	0	0	0	0	0	0	0	0
96060805	0	0	0	0	0	1	1	1	0	1	1	0	0	0	1	1	0	0	0	0	0	1	0	1	0	0	0	0	1	0	0	0	0	1	0	0	0	0	0	0	0	0	0	0	0
96060806	0	0	1	1	1	1	1	0	1	0	1	1	0	0	1	1	1	1	0	0	1	1	1	1	1	0	1	1	1	1	0	0	1	1	1	0	1	1	0	1	0	1	1	1	0
96060807	0	0	1	0	1	0	0	0	0	0	1	0	0	0	0	0	0	1	1	0	0	0	1	0	1	1	0	1	0	0	0	0	0	0	1	1	1	0	0	0	1	0	0	0	1
96060808	1	0	0	1	0	0	0	1	1	1	1	1	0	1	0	1	1	1	1	1	0	0	0	0	0	1	1	0	0	0	1	1	0	1	0	1	1	1	0	0	0	0	1	1	0
96060809	0	1	1	0	0	0	0	1	1	1	0	0	1	0	0	0	1	0	0	1	0	1	0	1	1	0	1	1	1	1	0	1	0	1	0	1	1	1	1	0	1	0	1	0	1
96060810	0	0	0	0	0	0	0	0	0	0	0	0	0	0	0	0	0	0	0	0	0	0	0	0	0	0	0	0	0	0	0	0	0	0	0	0	0	0	0	0	0	0	0	0	0
96060811	1	0	1	1	0	1	1	1	1	1	1	0	1	1	0	1	1	1	1	0	1	0	1	1	1	0	0	1	1	1	0	1	1	1	1	1	0	1	1	0	0	1	1	0	1
96060812	1	1	1	1	0	0	0	0	0	0	0	1	0	1	0	1	1	0	0	0	1	0	1	1	1	1	1	0	1	0	0	1	0	0	1	0	0	1	0	0	0	1	1	0	1
96060813	0	0	0	0	0	0	0	0	0	0	0	0	0	0	0	0	0	0	0	0	0	0	0	0	0	0	0	0	0	0	0	0	0	0	0	0	0	0	0	0	0	0	0	0	0
96060814	0	0	0	0	0	0	0	0	0	0	0	0	0	0	0	0	0	0	0	0	0	0	0	0	0	0	0	0	0	0	0	0	0	0	0	0	0	0	0	0	0	0	0	0	0
96060815	1	0	1	1	0	1	0	1	0	1	0	0	0	1	0	1	1	0	1	0	1	0	1	1	1	1	1	1	0	1	0	1	0	0	0	0	0	1	1	1	0	0	0	1	1
96060816	1	0	1	1	1	1	1	0	0	1	1	0	0	1	1	1	0	1	1	1	1	0	1	1	1	1	1	1	1	1	1	1	0	0	1	1	0	0	1	0	0	1	1	0	1
96060817	0	0	0	0	0	0	0	0	0	0	0	0	0	0	0	0	0	0	0	0	0	0	0	0	0	0	0	0	0	0	0	0	0	0	0	0	0	0	0	0	0	0	0	0	0
96060818	0	0	0	0	0	0	0	0	0	0	0	0	0	0	0	1	0	0	0	0	0	0	0	0	0	0	0	0	0	0	0	0	0	0	0	0	1	0	0	0	0	0	0	0	0
96060819	1	0	1	1	1	0	0	0	1	0	1	1	0	1	1	1	1	0	1	0	0	0	1	0	0	0	1	0	1	1	1	1	0	0	1	0	1	0	0	0	0	1	1	0	1
96060820	0	0	0	0	0	0	0	0	0	1	1	0	0	1	1	0	0	1	0	0	0	0	0	0	1	0	0	0	0	0	0	1	1	0	0	0	0	0	0	0	0	0	1	0	0
96060821	1	0	1	0	0	0	1	0	1	0	1	1	1	0	0	1	1	1	1	0	0	0	0	0	1	0	0	0	1	1	0	1	1	1	1	1	1	1	0	1	0	1	0	0	0
96060822	0	0	0	0	1	0	0	0	0	0	0	0	0	0	1	0	0	1	0	0	0	0	0	0	0	0	0	0	1	0	0	0	1	0	1	0	0	0	1	0	0	0	0	0	0
96060823	1	0	0	0	0	1	1	1	0	1	1	0	1	0	0	1	1	1	1	1	0	0	0	0	0	0	1	0	1	0	0	0	1	1	1	1	1	1	0	0	1	0	0	1	0
96060824	0	0	0	0	0	0	0	0	0	0	0	0	1	1	0	1	1	1	0	0	0	1	0	0	0	0	1	0	0	1	0	1	0	1	1	1	0	1	0	1	0	1	1	0	0
96060825	0	0	0	1	1	0	0	1	1	1	1	0	1	1	1	1	1	1	0	0	0	1	0	0	0	1	1	1	0	1	1	1	0	1	1	1	0	1	1	0	0	1	0	0	0
96060826	0	0	1	0	0	1	0	0	0	0	0	0	1	0	0	1	1	1	0	0	0	0	0	1	1	0	0	0	0	0	0	1	0	1	1	1	0	1	1	0	0	0	0	1	0
96060827	1	0	0	0	1	0	0	1	0	1	1	0	1	1	1	0	1	1	0	0	0	1	0	1	0	0	0	0	1	0	1	0	1	1	1	1	1	1	1	0	0	0	1	0	0
96060828	0	0	0	0	0	0	0	0	0	1	1	1	0	0	0	0	0	0	0	0	0	0	0	0	1	0	0	0	0	1	1	0	1	1	0	0	0	0	1	0	0	0	0	0	0
96060829	0	0	0	0	0	0	0	1	0	0	1	0	0	1	0	1	1	0	0	1	0	0	0	0	0	0	0	0	0	0	0	1	0	1	1	1	1	1	1	1	0	0	0	0	0
96060830	0	0	0	1	1	0	0	1	0	1	1	0	1	0	0	1	1	1	0	1	0	0	0	0	0	0	0	0	0	0	0	0	0	0	1	0	1	0	0	1	1	0	1	0	0
96060831	0	0	0	0	0	0	0	1	0	0	1	0	0	0	0	1	1	0	0	0	0	0	0	0	0	0	1	1	1	1	1	0	0	0	1	0	0	1	0	0	0	1	1	0	0
96060832	1	0	1	0	0	0	0	0	0	0	0	0	0	0	0	1	0	0	0	1	0	0	1	0	0	1	1	0	0	0	0	0	0	0	0	0	0	0	1	0	1	1	0	0	0
96060833	0	0	0	0	1	1	0	0	1	1	1	1	1	1	1	0	1	1	0	0	0	1	1	1	1	0	0	1	1	1	0	1	1	1	0	1	0	0	1	0	1	1	1	0	0
96060834	0	0	0	1	1	0	0	1	0	1	1	1	0	0	0	0	1	1	1	1	1	1	0	0	0	0	1	0	0	0	1	0	1	1	0	0	1	0	0	1	0	0	1	0	0
96060835	0	0	0	0	0	0	0	1	1	1	1	0	1	0	0	1	1	0	0	1	1	0	0	0	0	0	0	0	0	1	0	0	0	1	0	0	0	0	0	0	0	0	0	0	0
96060836	0	0	0	0	0	1	1	0	1	0	0	0	1	0	0	0	1	0	1	0	0	1	0	0	0	0	0	0	0	1	1	1	0	1	0	0	1	0	0	0	0	0	1	0	0
96060837	1	0	0	0	0	1	0	1	0	1	1	1	0	0	0	1	1	0	0	1	1	0	1	1	1	1	1	0	0	0	0	1	0	1	0	0	0	1	0	0	1	0	0	0	0
96060838	1	0	0	0	0	0	0	1	0	1	0	0	1	0	0	0	1	0	0	0	0	0	0	0	0	0	1	1	0	0	0	0	0	1	0	0	1	1	0	0	0	0	0	0	0
96060839	0	1	0	0	0	0	1	0	0	0	0	0	0	0	0	1	1	0	0	0	0	0	1	0	0	0	1	0	0	0	0	1	0	1	0	0	0	0	0	0	0	0	0	0	0
96060840	0	0	0	0	0	0	1	0	1	1	1	0	1	0	0	0	0	0	1	1	0	0	0	1	1	1	0	0	0	0	0	0	1	1	0	0	1	0	0	0	0	0	0	0	0
96060841	0	0	0	0	1	0	0	0	0	1	1	0	0	1	1	0	0	1	0	0	0	0	0	0	0	1	0	0	0	0	0	0	0	0	0	0	1	0	1	0	0	0	0	0	0
96060842	0	0	1	0	0	0	0	0	0	0	0	0	0	0	0	1	0	0	1	0	1	1	0	0	1	0	0	0	0	0	0	0	0	0	0	0	0	0	0	0	0	0	0	0	0
96060843	0	0	0	0	0	0	0	0	0	0	0	0	0	0	0	0	0	1	0	0	0	0	0	0	1	0	0	1	0	0	0	0	0	0	0	0	0	0	0	0	0	0	0	0	0
96060844	0	0	1	0	0	0	0	0	0	0	0	0	0	0	0	0	0	0	0	0	0	0	1	0	0	0	0	0	0	1	0	0	0	0	0	0	0	0	0	0	0	0	0	0	0
96060845	1	0	1	0	1	0	0	0	0	0	1	0	1	1	1	0	0	1	0	1	0	1	1	1	1	1	0	0	1	1	1	0	0	1	1	1	0	0	0	1	1	0	1	0	0
96060846	1	0	0	0	0	0	0	1	0	1	1	1	1	1	0	1	1	0	1	1	0	0	1	0	0	1	1	0	1	0	0	1	1	1	0	1	1	1	0	0	0	0	1	1	0
96060847	0	0	0	0	0	0	0	0	0	0	0	0	0	0	0	0	0	0	0	0	0	0	0	0	0	0	0	0	0	0	0	0	0	0	0	0	0	0	0	0	0	0	0	0	0
96060848	0	0	0	0	0	1	1	0	0	0	0	0	0	0	0	0	0	0	0	1	0	0	1	0	0	0	0	0	0	0	0	0	1	0	0	0	0	0	1	0	1	0	0	0	0
96060849	0	0	0	0	0	0	0	0	0	0	0	0	0	0	0	0	0	0	0	0	0	0	0	0	0	0	0	0	0	0	0	0	0	0	0	0	0	0	0	0	0	0	0	0	0
96060850	0	0	0	0	0	0	0	0	0	0	0	0	0	0	0	0	0	0	0	0	0	0	0	0	0	0	0	0	0	0	0	0	0	0	0	0	0	0	0	0	0	0	0	0	0
96060851	0	0	0	0	0	0	1	1	0	1	0	0	1	0	0	0	1	0	1	1	1	0	1	1	1	0	1	1	0	0	0	0	0	1	0	1	1	1	0	0	1	0	1	0	1
96060852	1	0	0	0	0	1	1	0	0	1	0	1	1	0	0	0	1	0	0	1	0	0	1	1	1	0	1	1	0	1	1	0	1	1	1	1	1	0	0	0	1	0	1	0	0
96060853	0	0	0	0	0	0	0	0	1	0	0	0	0	0	0	0	0	0	0	0	0	0	0	0	0	0	0	0	0	0	0	0	1	0	0	0	0	0	0	0	0	0	0	0	0
96060854	1	0	0	0	0	1	1	1	0	0	1	1	1	0	0	0	0	0	1	1	0	0	1	0	0	0	0	0	0	0	0	1	1	1	0	1	0	0	0	0	1	0	1	0	0
96060855	1	0	0	0	0	1	1	1	0	0	1	1	1	0	0	0	0	0	1	1	0	0	1	0	0	0	0	0	0	1	0	1	1	1	0	1	0	0	1	0	1	0	1	0	0
96060856	0	0	1	0	0	1	0	1	0	1	1	1	0	0	0	1	1	0	0	1	1	0	1	1	1	1	1	0	0	1	1	0	1	1	1	0	0	1	1	0	0	0	1	0	0
96060857	0	0	1	0	0	1	0	1	0	1	0	0	1	0	0	1	1	0	0	1	0	0	1	1	1	0	0	0	1	0	0	0	0	1	1	0	0	0	0	0	0	0	0	0	0
96060858	1	0	0	0	0	0	0	1	0	1	1	1	0	0	0	1	1	0	0	1	0	1	1	0	0	0	0	0	0	0	0	0	1	1	1	1	0	0	1	0	1	0	0	0	0
96060859	0	1	1	1	0	1	1	1	1	1	1	1	1	1	1	1	1	0	1	1	0	1	1	0	0	0	1	0	1	1	1	1	0	1	1	1	1	1	1	0	1	1	1	0	0
96060860	1	0	1	0	0	1	0	0	0	0	0	0	0	0	0	0	1	0	0	1	0	0	0	1	1	0	0	1	0	1	1	0	0	1	0	1	1	0	0	0	0	0	0	0	0
96060861	1	0	0	0	0	1	0	1	1	1	1	1	1	1	1	1	0	0	1	1	1	0	0	1	1	0	0	0	1	1	1	1	0	1	1	1	1	0	1	0	1	1	0	1	1
96060862	1	0	0	1	0	1	1	0	0	1	0	1	1	0	0	0	1	0	1	0	1	1	0	0	0	0	1	0	0	0	0	0	0	1	0	1	1	1	1	0	0	1	1	0	1
96060863	0	0	0	0	0	0	0	0	0	0	0	0	0	0	0	0	0	0	0	0	0	0	0	0	0	0	0	1	0	0	0	0	0	0	0	0	0	0	0	0	0	0	0	0	0
96060864	1	0	1	0	1	1	1	1	1	1	1	0	1	1	1	0	1	1	0	1	0	0	1	1	1	0	1	0	1	1	0	1	0	1	1	1	1	1	1	0	1	1	1	0	1
96060865	1	0	1	0	0	0	1	1	0	1	1	1	1	1	1	1	0	0	0	1	1	0	0	0	1	1	0	1	0	0	0	0	0	0	0	1	0	0	0	0	1	0	0	0	0
96060866	1	0	0	0	0	0	0	1	1	1	1	0	1	1	0	0	0	0	1	1	0	1	0	0	0	1	0	0	1	0	0	1	0	1	0	0	1	0	0	0	1	0	0	1	0
96060867	1	0	0	0	1	0	1	1	1	1	0	1	1	0	0	0	1	1	1	1	0	1	1	0	0	0	1	1	1	1	1	1	0	1	1	1	1	0	1	0	1	0	0	1	1
96060868	0	0	0	0	1	1	0	0	0	0	0	0	1	1	0	0	1	1	0	0	0	0	0	1	1	0	0	1	1	0	0	1	0	1	0	1	0	1	1	1	0	0	0	0	1
96060869	1	0	0	0	0	1	0	1	0	1	1	1	0	0	0	0	1	0	0	1	0	0	1	0	0	0	0	0	0	0	0	0	0	1	0	1	1	1	0	0	1	0	0	0	0
96060870	0	0	0	0	0	0	0	0	0	0	0	0	0	0	0	0	0	0	0	0	0	0	0	0	0	0	0	0	0	0	0	0	0	0	0	0	0	0	0	0	0	0	0	0	0
96060871	0	0	0	0	0	1	1	0	1	1	0	0	1	0	0	1	1	1	0	0	0	1	0	0	0	1	1	0	1	1	1	1	0	1	0	1	1	1	0	0	0	1	1	0	0
96060872	1	0	1	1	0	0	0	0	0	0	0	0	0	1	0	0	0	0	1	0	0	0	0	0	0	1	0	0	0	0	1	0	0	0	0	1	0	0	1	0	1	1	1	0	0
96060873	0	0	0	0	0	1	0	1	0	1	1	1	1	1	1	1	1	0	0	1	0	0	1	1	1	0	1	0	0	0	0	0	0	1	1	1	1	1	0	1	0	0	1	0	0
96060874	1	1	1	0	1	1	1	1	1	1	1	1	1	1	0	0	1	1	1	1	1	1	1	1	1	1	1	0	1	1	1	1	1	1	1	0	1	1	1	0	1	1	1	1	0
96060875	0	0	0	0	0	0	1	0	0	0	0	0	0	1	0	0	0	0	1	0	0	0	0	0	0	0	0	0	0	1	0	0	0	0	0	0	0	0	0	0	0	1	0	0	0
96060876	0	0	0	0	0	1	0	0	0	0	1	0	0	0	0	0	1	0	0	0	0	0	0	1	1	1	1	0	0	1	0	0	1	0	0	0	1	1	0	0	1	0	0	0	0
96060877	1	0	0	0	0	0	0	1	0	1	1	1	1	0	0	0	1	1	0	1	1	0	1	0	0	1	1	0	0	0	0	1	1	1	1	1	1	1	0	0	1	0	1	1	0
96060878	1	0	0	1	1	1	1	1	1	1	1	1	1	0	0	1	1	0	0	1	0	1	1	1	1	0	1	0	0	0	1	1	1	1	1	1	1	1	1	0	1	0	1	0	1
96060879	0	0	0	0	0	0	0	0	0	1	1	1	1	1	0	0	1	1	0	1	0	0	0	0	0	0	1	0	1	0	0	0	1	1	0	1	1	1	0	1	0	0	0	0	0
96060880	0	0	0	0	0	0	0	0	0	1	1	1	1	1	0	0	0	0	1	1	0	0	0	0	0	0	0	0	1	0	1	0	1	1	0	0	1	0	1	0	0	1	1	0	0
96060881	0	0	1	1	0	0	0	1	1	0	1	1	1	0	0	1	1	0	1	1	1	1	1	1	1	1	1	0	1	1	1	1	1	0	1	1	1	1	1	1	1	1	1	0	1
96060882	1	0	0	0	0	0	0	1	0	1	1	1	0	0	1	1	1	0	1	1	0	0	1	0	0	0	1	0	0	0	0	1	0	1	1	1	0	1	0	0	0	1	0	1	1
96060883	0	1	1	1	0	1	0	1	0	1	1	1	1	1	1	1	1	0	1	0	1	0	1	1	1	0	1	1	0	0	1	1	0	1	0	0	0	1	1	0	0	1	1	1	0
96060884	1	0	1	1	0	1	1	1	0	0	1	0	0	0	0	1	0	1	1	1	1	0	1	1	1	0	0	1	1	0	1	0	1	0	1	1	0	0	0	1	1	1	0	0	1
96060885	0	0	0	0	0	0	0	0	0	0	0	0	0	0	0	0	0	0	0	0	0	0	0	0	0	0	0	0	0	0	0	0	0	0	0	0	0	0	0	0	0	0	0	0	0
96060886	0	1	1	1	0	0	1	0	0	1	1	1	1	1	0	1	1	0	0	1	1	0	1	0	0	0	1	1	1	1	1	1	0	0	1	0	0	0	1	1	1	1	0	0	1
96060887	0	0	1	1	1	1	0	0	1	0	0	0	0	1	1	1	1	1	0	0	1	1	1	1	1	0	0	1	1	1	1	1	0	0	1	0	0	0	1	0	0	1	1	1	1
96060888	0	0	0	0	0	0	0	0	1	0	0	0	0	0	0	0	0	0	0	0	0	0	1	0	0	0	0	0	0	1	0	0	0	0	0	0	1	0	0	0	0	1	0	1	1
96060889	0	0	0	0	0	1	0	0	0	0	1	0	1	1	1	1	1	0	0	0	0	0	0	1	1	0	0	0	0	0	1	0	0	0	0	1	1	0	0	0	0	0	0	0	1
96060890	1	1	1	1	1	0	1	1	1	1	1	1	1	1	0	0	1	1	0	1	1	0	1	0	0	1	1	1	1	1	1	1	1	1	1	1	1	1	1	0	1	1	0	0	1
96060891	0	1	0	0	0	0	1	1	0	0	1	1	1	1	1	0	1	1	1	0	0	1	0	0	0	0	1	0	0	0	1	1	0	1	0	1	1	1	0	1	0	0	0	1	0
96060892	0	0	0	0	0	0	0	0	0	0	0	1	1	0	0	0	1	0	0	0	0	0	0	0	0	0	1	0	1	1	1	0	0	1	0	1	1	1	0	0	0	0	0	0	0
96060893	1	0	0	0	0	1	1	1	1	0	1	1	0	0	0	0	1	1	1	1	0	0	1	1	1	0	1	0	1	1	0	1	1	1	0	0	1	0	1	0	1	0	0	0	1
96060894	1	0	1	1	1	1	1	0	0	1	1	1	1	1	1	0	1	1	1	1	1	0	1	1	1	1	1	1	1	0	0	1	1	1	1	1	1	1	0	1	1	1	1	1	1
96060895	0	0	0	0	0	0	0	0	0	0	0	0	0	0	0	0	0	0	0	0	0	0	0	0	0	1	0	0	0	0	0	0	0	0	0	0	0	0	0	0	0	0	0	0	0
96060896	0	0	0	0	1	1	1	1	0	1	1	1	1	1	1	0	1	1	0	1	0	0	0	1	1	1	1	0	1	0	0	1	1	1	1	1	1	1	0	0	1	0	1	1	0
96060897	0	0	0	0	0	1	0	0	0	1	1	0	0	0	0	0	1	0	0	0	0	0	0	1	1	0	0	0	0	0	0	0	0	1	0	1	0	0	0	0	0	0	1	0	0
96060898	0	0	0	0	1	0	0	1	1	0	1	1	1	1	1	0	1	1	0	1	0	0	0	0	0	1	1	0	1	1	1	0	1	1	0	1	1	1	0	0	1	0	1	0	0
96060899	1	0	0	0	0	0	0	1	0	1	1	1	1	0	0	0	1	0	0	1	0	0	0	0	0	1	1	0	1	0	0	0	0	1	0	1	1	1	0	1	1	0	0	0	0
96060900	0	0	0	0	0	0	0	0	1	0	0	0	0	0	0	0	0	0	0	0	0	0	0	0	0	0	0	0	0	1	0	0	0	0	0	0	0	0	0	0	0	0	0	0	0
96060901	0	0	0	0	1	1	0	1	1	1	1	1	1	1	1	1	0	1	0	1	0	1	1	1	1	0	0	0	0	0	1	1	0	1	1	0	0	0	1	0	1	1	1	0	0
96060902	0	0	0	0	0	0	0	0	0	0	0	0	0	0	0	0	0	0	0	0	0	0	0	0	0	0	0	0	0	0	0	0	0	0	0	0	0	0	0	0	0	0	0	0	0
96060903	0	0	0	0	0	0	0	0	0	0	0	0	0	0	0	0	0	0	0	0	0	1	0	0	0	0	0	0	1	0	0	0	0	0	0	0	0	0	0	0	1	0	0	0	0
96060904	0	0	0	0	0	1	0	1	0	1	1	1	1	0	0	1	1	0	1	0	1	0	0	1	1	0	1	0	0	0	0	1	0	1	0	1	1	1	0	0	0	1	1	0	0
96060905	1	0	0	0	1	0	1	0	0	1	0	1	0	0	0	0	0	1	0	1	0	1	1	0	0	1	1	0	1	0	0	0	0	1	0	1	1	0	1	0	1	0	1	0	0
96060906	0	0	0	0	0	0	0	0	0	0	0	1	0	1	0	0	0	0	0	0	0	1	1	0	0	0	1	1	1	0	0	0	0	1	1	0	0	0	1	0	0	0	0	0	0
96060907	0	0	1	0	1	1	1	0	1	1	1	0	1	0	1	1	0	1	1	0	0	0	0	1	1	0	0	1	1	1	0	1	0	0	1	1	0	0	1	0	1	0	1	0	0
96060908	0	0	0	0	0	0	0	1	0	1	1	0	0	0	1	0	1	0	0	0	0	0	0	0	0	0	1	0	0	0	0	0	0	0	0	1	0	1	0	0	1	0	1	0	0
96060909	0	0	0	0	0	0	0	0	0	0	0	0	0	0	1	1	1	0	0	1	0	0	0	0	0	0	1	0	0	0	0	0	0	1	0	1	0	1	0	0	0	0	1	0	0
96060910	1	0	0	0	0	0	0	1	0	1	1	1	1	0	0	0	1	0	0	0	0	0	0	0	1	0	1	0	0	0	1	1	0	1	0	1	1	0	1	0	0	0	1	0	0
96060911	0	0	0	0	0	0	0	1	0	1	1	1	1	0	0	1	0	0	0	0	0	0	0	0	0	0	1	0	1	0	0	0	0	1	0	0	1	0	0	0	0	1	1	0	0
96060912	1	0	1	1	0	0	0	0	0	0	0	1	0	0	0	0	0	0	0	0	1	0	0	1	1	1	0	1	0	1	0	0	0	1	0	0	0	0	1	0	1	0	1	0	0
96060913	0	1	0	0	0	0	0	1	0	1	0	0	0	1	0	0	1	0	0	1	0	0	1	0	0	0	1	0	0	0	0	1	0	0	0	1	0	1	1	0	1	0	0	0	0
96060914	0	0	0	0	1	0	0	1	0	0	1	0	0	1	1	1	0	1	1	1	0	0	0	0	0	1	0	0	0	0	0	1	0	0	1	1	0	0	0	0	1	0	0	0	0
96060915	0	0	0	0	1	0	1	0	0	0	0	0	1	0	0	1	1	1	0	1	1	0	0	0	0	0	1	0	0	1	1	0	0	1	0	0	0	0	0	0	0	0	0	0	0
96060916	0	0	0	0	0	0	1	0	0	0	0	0	0	1	0	0	0	0	0	0	0	0	0	0	1	1	0	0	1	0	1	0	0	1	0	1	0	0	0	0	1	1	0	1	0
96060917	1	0	0	0	0	1	0	1	0	1	1	0	1	0	0	1	1	0	0	1	1	0	0	1	1	0	1	0	0	0	0	0	0	1	0	0	1	1	0	0	1	0	1	0	0
96060918	1	0	0	0	1	1	1	1	0	0	1	1	0	1	1	1	0	1	1	1	0	1	1	1	1	0	0	0	0	1	1	0	1	0	1	0	0	0	1	0	1	1	0	0	0
96060919	1	0	0	0	0	0	0	1	0	1	1	0	1	0	0	1	1	1	1	1	0	0	1	0	0	0	0	1	0	1	0	1	0	1	1	1	1	0	1	0	1	0	0	0	0
96060920	1	0	1	1	1	1	0	1	1	1	1	0	1	1	1	1	1	1	1	0	0	0	1	1	1	0	0	0	1	1	1	0	0	1	1	1	1	1	0	1	0	1	1	1	0
96060921	1	0	0	0	0	0	1	1	1	1	1	1	0	0	0	1	1	1	1	1	0	0	0	1	1	0	1	0	1	0	1	0	0	1	0	0	0	1	1	0	0	0	1	0	0
96060922	0	0	0	0	1	0	0	0	0	0	0	0	1	0	0	1	1	1	0	0	1	0	0	0	0	0	1	0	0	0	0	0	1	1	0	1	1	1	0	0	0	1	1	1	0
96060923	0	0	0	0	1	1	1	1	1	1	0	1	1	1	1	1	1	1	1	1	1	1	1	1	1	0	1	0	1	1	1	1	1	1	1	0	1	1	1	0	1	0	0	1	0
96060924	0	0	0	0	0	0	0	0	1	0	0	0	0	0	0	0	0	0	1	0	0	0	0	1	1	0	0	1	0	1	0	0	1	0	0	0	0	0	1	0	0	0	0	0	0
96060925	0	1	0	0	0	0	0	0	1	0	0	0	0	1	0	0	0	0	0	0	0	1	0	0	0	0	0	1	0	1	0	1	0	0	0	0	0	0	1	0	1	0	0	0	0
96060926	0	0	0	0	0	1	1	0	0	1	1	1	1	0	0	0	1	0	0	0	0	1	1	1	1	1	1	0	0	0	0	0	0	1	0	1	0	0	1	0	0	0	1	0	0
96060927	0	0	0	0	0	0	1	1	0	0	1	0	1	0	0	0	0	0	0	1	0	0	0	1	1	0	1	0	0	0	0	0	0	1	0	1	1	0	1	0	0	0	0	0	0
96060928	1	0	0	0	0	0	0	0	1	1	0	1	1	0	0	0	1	0	1	1	0	1	0	1	1	1	1	0	0	1	0	1	0	1	1	0	1	1	1	0	0	1	1	0	0
96060929	1	0	1	1	0	0	0	0	0	0	0	0	0	0	1	0	0	0	1	0	0	0	0	0	0	0	0	1	0	0	0	0	0	0	0	0	0	0	1	0	0	1	0	0	1
96060930	0	0	1	1	0	0	1	1	0	0	0	0	0	0	0	0	0	0	1	0	0	0	1	0	0	0	1	0	0	1	0	0	0	0	1	0	0	0	0	0	0	0	0	0	0
96060931	0	0	0	0	1	0	0	0	0	0	0	1	1	1	1	0	1	1	0	0	0	1	0	0	0	0	0	0	1	0	0	1	0	0	0	1	1	1	0	0	1	0	0	0	0
96060932	1	0	1	1	0	0	0	1	0	1	1	1	1	0	0	0	1	0	1	1	0	0	0	0	0	0	1	0	0	0	0	1	0	1	0	1	1	1	0	0	1	1	1	0	1
96060933	1	0	1	1	1	1	0	1	0	1	0	1	0	0	0	1	1	1	0	0	0	1	0	1	1	1	1	1	1	0	1	1	0	1	1	1	1	1	1	1	0	0	1	0	0
96060934	1	0	0	0	1	0	1	0	0	0	0	1	1	1	1	0	0	1	1	0	0	1	0	0	1	0	0	1	1	0	0	0	0	0	0	1	0	0	0	0	1	0	0	1	1
96060935	0	0	0	0	1	0	0	1	0	0	0	1	1	1	1	0	1	0	0	0	0	0	1	0	0	1	1	0	1	0	1	1	1	1	0	1	1	1	0	0	0	1	0	0	0
96060936	0	1	1	0	0	1	1	0	0	1	0	0	1	0	0	1	1	0	1	0	0	0	0	0	0	0	1	0	1	0	1	0	0	0	0	1	0	1	0	0	0	0	1	0	0
96060937	1	1	1	1	0	0	1	0	1	0	0	1	1	1	0	0	0	1	1	1	1	1	1	0	0	1	0	0	1	1	1	0	1	1	1	1	1	0	0	1	0	0	1	0	1
96060938	1	1	0	0	0	1	0	1	0	1	1	0	1	0	0	1	1	1	0	0	0	1	1	1	1	0	1	0	0	1	0	0	1	0	1	1	0	0	0	0	1	1	0	0	0
96060939	1	1	0	0	1	1	1	1	0	1	0	0	1	1	1	1	1	0	1	1	0	0	0	1	1	0	0	1	1	1	1	0	0	1	0	1	1	1	0	0	0	1	0	0	1
96060940	0	0	0	0	1	0	1	1	0	0	1	1	1	1	1	1	1	1	0	0	1	0	1	0	0	0	1	0	1	0	0	1	0	0	1	1	0	1	0	0	1	1	1	0	0
96060941	1	1	1	1	1	1	1	1	1	0	1	1	0	1	1	1	1	1	1	1	1	1	1	0	1	1	1	1	1	1	1	1	0	0	1	1	0	0	0	0	1	1	1	1	1
96060942	1	0	1	1	0	0	0	0	0	0	1	0	0	0	0	1	0	0	0	0	1	0	0	1	1	0	0	1	0	1	1	1	1	0	0	0	1	0	0	0	0	1	0	1	1
96060943	1	1	1	1	1	0	1	0	0	0	0	0	0	1	1	1	0	0	1	1	0	0	0	1	0	0	0	0	0	0	0	0	0	0	1	0	0	0	1	0	1	1	0	0	1
96060944	0	1	1	0	1	1	1	1	0	1	1	0	1	1	1	1	1	1	1	1	0	0	1	1	1	0	1	0	1	1	1	0	1	0	1	1	1	1	0	0	1	1	1	0	1
96060945	0	0	0	0	0	0	0	0	0	0	0	0	0	0	0	0	0	0	0	0	0	0	0	0	0	1	0	0	0	1	1	0	0	1	1	0	1	0	0	1	1	0	0	1	0
96060946	0	1	1	1	1	1	1	1	1	1	1	1	1	1	1	1	1	1	1	1	0	1	1	1	1	0	1	1	1	1	1	1	1	1	1	1	1	0	1	0	1	1	1	0	1
96060947	0	0	0	0	0	1	0	1	1	1	1	1	1	1	1	1	1	1	0	1	0	0	0	1	1	0	1	1	0	1	1	0	0	1	0	1	0	1	1	0	1	0	0	0	1
96060948	1	1	1	1	0	0	1	1	0	1	1	1	1	0	0	1	1	1	1	1	1	0	0	0	0	1	1	1	0	0	0	0	1	1	0	1	1	1	0	1	1	1	1	0	1
96060949	1	0	0	1	0	0	0	1	1	0	0	1	1	1	1	0	1	1	1	0	0	0	0	1	1	1	1	1	1	0	0	0	0	1	0	1	1	1	0	1	1	0	1	0	1
96060950	0	1	1	0	0	0	1	0	0	0	0	0	0	0	0	0	0	0	1	0	0	1	0	0	1	0	1	0	1	0	0	0	0	0	0	0	0	0	0	0	0	0	0	0	0
96060951	0	1	1	0	0	0	1	0	0	0	0	0	0	0	0	0	0	0	1	0	0	1	0	0	1	0	1	0	1	0	0	0	0	0	0	0	0	0	0	0	0	0	0	0	0
96060952	0	0	0	0	0	0	0	0	0	0	0	0	0	0	0	0	0	0	0	0	0	0	0	0	0	0	0	0	0	0	0	0	0	0	0	0	0	0	0	0	0	0	0	0	0
96060953	0	0	0	1	1	1	1	1	0	1	1	1	1	1	1	1	1	1	1	1	0	0	1	0	0	1	1	0	1	1	1	1	1	1	1	1	1	1	1	0	0	1	1	1	0
96060954	0	0	0	0	0	0	0	0	0	0	1	1	1	0	0	1	0	0	0	0	0	0	0	0	1	0	0	0	0	1	1	0	0	0	0	1	0	0	0	0	0	0	0	0	0
96060955	1	0	0	0	0	1	0	0	1	1	1	1	1	1	1	0	1	0	0	1	0	0	1	1	1	0	1	1	0	1	0	0	1	1	1	0	0	0	0	1	1	1	1	0	0
96060956	0	0	1	0	0	0	0	0	0	0	1	0	0	0	0	0	0	0	0	1	1	0	1	0	0	0	1	0	0	0	0	0	0	1	1	0	0	0	0	0	0	0	0	0	0
96060957	0	0	0	0	0	0	0	1	0	0	0	0	1	0	0	1	1	0	0	0	1	0	0	0	0	0	1	0	0	0	0	0	0	1	0	1	1	1	0	0	0	0	1	0	0
96060958	0	0	0	0	0	0	0	1	0	0	0	0	1	0	0	1	1	0	0	0	1	0	0	0	0	0	1	0	0	0	0	0	0	1	0	1	1	1	0	0	0	0	1	0	0
96060959	0	0	0	0	0	0	0	1	0	0	0	0	1	0	0	1	1	0	0	0	1	0	0	0	0	0	1	0	0	0	0	0	0	1	0	1	1	1	0	0	0	0	1	0	0
96060960	1	0	0	0	1	1	0	1	0	1	1	1	1	1	1	1	1	0	0	1	1	1	0	1	1	0	1	0	0	0	0	0	0	1	0	1	1	1	1	0	0	0	1	0	0
96060961	1	1	1	1	1	0	0	1	1	1	0	1	1	1	1	1	1	1	1	0	1	1	1	0	0	1	0	0	0	0	1	0	0	1	1	1	1	0	0	0	0	1	0	0	1
96060962	0	0	0	0	0	0	0	0	0	1	1	0	1	0	0	0	0	0	0	1	0	0	0	0	1	0	0	0	0	0	0	1	0	1	0	1	1	0	0	0	0	0	0	0	0
96060963	0	0	0	0	0	1	0	1	1	1	1	0	1	0	0	0	1	0	0	1	0	0	0	1	1	1	1	0	0	1	0	0	0	1	0	0	0	0	0	0	1	0	0	0	0
96060964	1	0	0	0	0	0	0	1	0	1	1	1	1	0	0	1	1	0	0	0	0	0	0	0	0	1	1	0	1	0	0	1	1	1	0	1	1	1	0	0	1	0	1	1	1
96060965	1	0	1	1	0	1	1	1	0	1	1	1	1	1	0	1	1	0	1	1	0	1	1	0	0	0	1	0	0	0	0	0	0	1	1	0	0	1	0	0	1	1	0	0	0
96060966	0	0	0	0	0	0	0	0	0	1	1	1	1	0	0	0	1	0	0	1	0	0	0	0	0	0	1	0	1	0	1	1	0	1	0	1	1	0	0	0	0	0	1	0	0
96060967	0	0	0	0	1	0	0	0	0	0	1	0	0	1	1	0	0	1	0	0	0	1	0	0	0	0	0	0	1	0	0	1	1	0	0	0	0	0	0	0	1	0	0	1	0
96060968	0	0	0	0	0	0	0	0	0	0	1	0	0	0	0	0	0	0	0	0	0	0	0	0	0	0	0	0	0	0	0	0	0	0	0	0	1	0	0	0	0	0	0	1	0
96060969	0	0	1	0	0	0	1	0	0	0	0	0	1	1	0	1	0	1	1	1	0	1	1	0	0	0	1	0	1	0	0	0	0	1	0	0	0	0	0	0	1	0	1	0	0
96060970	0	0	1	0	0	0	1	0	0	0	0	0	1	0	0	1	0	1	1	1	0	1	1	0	0	0	0	0	1	0	0	0	0	1	0	0	0	0	0	0	1	0	1	0	0
96060971	0	0	0	0	0	0	0	0	0	0	0	0	0	0	0	0	0	0	0	1	1	0	0	0	0	1	0	0	0	1	1	0	0	0	0	0	0	0	1	0	0	0	1	0	0
96060972	0	0	1	0	0	0	1	0	0	1	1	0	1	0	0	1	1	0	1	0	1	0	1	1	1	0	0	0	0	1	0	1	1	0	1	0	0	0	0	0	1	0	0	0	0
96060973	0	0	1	0	0	1	0	1	0	0	1	1	1	0	0	1	1	0	0	1	1	0	1	1	1	0	1	1	1	1	0	0	1	1	0	0	1	1	1	1	0	0	1	0	0
96060974	0	0	0	0	0	0	0	0	0	1	1	0	1	1	1	1	0	0	0	0	0	1	0	0	0	0	0	0	0	1	0	1	0	1	1	0	0	0	1	0	0	1	0	0	0
96060975	1	0	0	0	0	1	0	1	0	1	1	0	1	0	0	1	1	0	0	1	0	0	1	0	1	0	1	0	0	1	0	0	1	1	1	1	1	0	1	0	1	0	0	0	0
96060976	0	0	0	0	1	0	0	0	0	1	1	0	1	0	0	1	1	1	0	1	0	0	1	0	0	0	1	0	1	1	0	0	0	1	1	0	0	0	0	1	1	0	0	0	0
96060977	1	0	1	0	0	1	0	1	0	1	1	0	1	0	0	0	0	0	0	1	0	0	1	1	1	0	0	0	1	0	1	0	0	1	1	1	0	0	0	0	0	0	0	0	0
96060978	0	0	0	0	1	1	1	0	1	0	0	1	0	1	1	0	0	0	1	0	1	1	1	1	1	0	0	1	1	1	0	1	1	0	1	0	0	0	1	0	0	1	1	0	1
96060979	0	0	0	0	0	1	0	0	0	0	0	0	0	1	0	1	1	0	0	0	0	0	0	1	1	0	0	0	1	0	0	0	0	0	0	0	0	0	0	0	0	0	0	0	0
96060980	0	0	0	0	0	0	0	1	0	0	0	0	0	1	1	1	1	0	1	1	0	0	0	1	1	0	0	0	0	0	0	0	0	1	0	0	0	1	0	0	0	0	1	0	0
96060981	0	0	0	0	0	0	1	0	0	1	1	1	1	0	0	0	1	0	1	1	0	0	1	1	1	0	1	0	0	0	0	0	1	1	1	1	1	0	1	0	0	0	1	0	0
96060982	0	0	0	0	0	0	0	0	0	0	1	0	0	0	0	1	0	0	0	0	1	0	0	0	0	0	1	0	1	0	0	0	0	0	0	0	0	0	0	0	0	0	0	1	0
96060983	1	0	0	1	0	1	1	0	1	0	0	1	0	0	0	1	1	1	0	0	0	0	1	1	1	0	1	0	1	1	1	0	0	1	0	0	0	1	1	0	0	0	1	0	0
96060984	0	0	0	0	0	0	0	0	0	1	1	0	1	0	0	1	1	0	0	0	0	0	0	0	0	0	1	0	0	0	1	0	0	1	0	1	0	0	0	0	0	0	1	0	0
96060985	0	0	0	0	1	0	0	0	0	0	0	0	1	1	0	1	1	0	0	1	0	1	0	0	0	0	1	0	0	1	1	1	0	0	0	0	0	1	0	0	0	0	1	0	0
96060986	0	0	0	0	0	0	0	0	0	0	0	0	0	0	0	0	0	0	0	0	0	0	0	0	0	0	0	0	0	0	0	0	0	0	0	0	0	0	0	0	0	0	0	0	0
96060987	1	0	0	0	0	1	0	1	0	0	1	1	0	0	0	1	1	0	0	1	0	0	1	1	1	0	1	0	1	0	1	0	0	1	0	0	1	1	1	0	1	1	0	0	0
96060988	1	0	1	0	1	0	0	1	0	1	1	1	1	1	1	1	1	1	1	1	1	0	1	0	0	0	1	0	1	0	0	0	0	1	1	1	1	0	0	0	1	0	0	0	0
96060989	0	0	0	0	0	0	0	0	0	0	1	0	1	0	0	0	0	0	0	0	0	0	0	0	0	0	0	0	0	0	0	0	0	0	0	0	0	0	0	0	0	0	0	0	0
96060990	1	0	1	1	1	0	1	1	0	1	0	0	1	1	1	1	1	1	1	1	0	0	1	0	0	0	0	1	1	1	1	0	1	0	1	1	1	1	0	1	1	0	1	0	0
96060991	1	0	1	0	0	0	1	0	0	0	1	0	0	0	0	0	0	1	0	0	1	0	1	1	1	0	0	0	1	1	0	0	1	0	1	0	0	0	1	0	1	1	1	0	0
96060992	1	0	1	1	1	1	0	1	1	1	1	0	1	0	0	1	1	1	1	1	0	0	1	1	1	0	1	0	1	1	0	0	0	1	1	1	1	1	0	0	0	1	1	0	1
96060993	1	1	1	1	1	1	1	1	1	1	1	1	1	1	1	1	1	1	1	1	0	1	1	1	1	0	1	1	1	1	0	1	1	1	1	1	1	1	0	0	1	1	1	1	1
96060994	1	0	0	0	0	0	0	1	0	1	0	0	1	0	0	1	1	0	0	0	0	0	1	1	0	0	1	0	1	0	0	0	1	1	0	1	1	1	0	0	0	0	1	0	0
96060995	0	0	0	0	1	1	1	0	1	0	0	0	0	1	1	0	1	1	1	1	0	1	1	1	1	0	1	0	1	0	1	1	0	1	1	0	0	0	1	0	1	0	0	0	0
96060996	1	0	1	1	1	0	1	1	1	1	1	1	1	0	0	1	1	1	1	1	1	1	1	0	1	0	1	1	0	0	0	0	0	1	1	0	1	1	1	0	1	0	1	0	1
96060997	1	0	1	0	0	1	1	1	1	1	1	1	1	0	1	1	1	0	0	1	0	0	0	1	1	1	1	0	0	1	0	0	1	1	1	0	1	1	0	0	1	1	1	0	1
96060998	1	0	0	0	0	1	0	1	0	1	1	0	1	0	0	1	1	0	0	1	0	0	0	1	1	0	1	0	0	0	0	0	1	0	0	0	0	1	0	0	0	0	0	0	0
96060999	0	0	1	0	1	0	0	0	0	0	0	0	1	0	0	1	1	1	1	1	0	0	1	1	1	0	0	1	0	0	0	0	0	0	0	1	0	0	1	0	0	1	0	0	0
96061000	1	0	1	1	1	1	0	1	1	0	1	1	1	1	1	1	1	1	0	1	1	1	1	1	1	0	1	1	1	1	1	1	1	1	1	0	1	0	0	0	1	1	0	0	1
96061001	0	0	0	0	1	0	0	1	1	0	1	1	0	0	0	0	1	1	0	1	0	0	0	0	0	0	1	0	0	1	0	0	0	1	1	1	1	0	1	0	0	1	0	0	0
96061002	0	0	0	0	1	1	1	1	0	1	0	0	1	1	1	1	1	1	1	0	0	0	1	1	1	0	1	0	0	0	0	1	0	0	1	1	0	1	0	0	0	1	1	0	0
96061003	0	0	0	0	0	0	0	0	0	0	0	0	0	0	0	0	0	0	0	0	0	0	0	0	0	0	0	0	0	0	0	0	0	0	0	0	0	0	0	0	0	0	0	0	0
96061004	0	0	0	0	0	0	0	1	0	0	0	1	1	0	0	0	1	0	0	1	0	0	1	0	0	1	1	0	0	0	0	0	0	1	0	1	1	1	0	0	0	0	1	0	0
96061005	0	0	1	1	0	0	0	1	1	0	1	1	1	0	0	1	1	1	1	1	0	1	1	0	1	1	1	0	1	1	1	0	0	1	0	1	1	1	0	0	1	1	1	0	1
96061006	0	0	0	0	0	0	0	1	1	1	0	1	1	0	0	0	1	0	1	1	0	0	1	0	0	0	1	1	1	1	1	0	0	1	1	0	0	0	1	0	0	0	1	0	0
96061007	0	0	0	0	0	0	0	0	0	1	0	1	0	0	0	0	1	0	0	0	0	0	0	0	0	0	1	0	0	0	0	0	0	1	0	1	1	1	0	0	0	0	0	0	0
96061008	0	0	0	0	0	0	0	0	0	0	0	0	0	0	0	0	0	0	0	0	0	0	0	0	0	0	0	0	0	0	0	0	0	0	0	0	0	0	0	0	0	0	0	0	0
96061009	1	0	0	1	1	1	1	1	1	1	1	1	1	0	0	1	1	1	1	1	0	0	1	1	1	1	1	0	1	1	1	1	1	1	1	0	1	1	1	0	1	1	1	0	0
96061010	0	0	1	0	0	1	1	1	0	1	1	1	1	1	0	1	1	1	1	1	1	0	1	1	1	1	1	0	1	0	0	0	1	0	1	1	0	1	0	0	0	1	1	1	1
96061011	1	0	1	1	0	0	0	0	0	1	1	1	1	0	0	0	1	0	0	0	1	0	0	1	1	0	1	0	1	0	0	1	0	1	0	1	1	1	0	0	0	0	1	1	1
96061012	1	0	0	0	0	1	0	0	1	1	1	0	1	0	0	0	1	0	0	0	0	0	0	0	1	1	1	0	1	1	0	0	1	1	0	1	1	1	1	0	1	0	1	1	0
96061013	0	0	0	0	0	0	0	1	0	0	1	1	0	0	0	0	0	0	0	1	0	0	0	0	0	0	0	0	0	0	0	0	0	0	0	0	0	0	1	0	1	1	0	0	0
96061014	0	0	0	0	0	1	1	1	1	0	0	1	1	1	1	0	0	0	1	1	0	0	0	0	0	0	0	0	1	1	1	1	1	1	1	1	1	0	0	0	1	0	0	0	1
96061015	0	0	0	0	0	0	0	1	0	0	1	1	1	0	0	0	1	0	0	1	0	0	0	0	0	0	1	0	0	1	0	0	1	1	0	0	1	1	0	0	1	0	0	0	0
96061016	1	0	0	0	0	1	1	0	1	0	1	0	1	1	1	0	0	0	0	1	0	1	1	1	1	0	0	0	1	0	0	0	1	0	0	0	1	0	1	0	0	0	0	0	1
96061017	0	0	0	0	0	1	0	0	0	1	1	1	0	0	0	0	0	0	0	0	0	0	0	1	1	0	0	0	1	0	1	0	0	1	0	0	1	0	0	0	0	0	0	0	0
96061018	1	0	1	0	0	1	1	0	1	0	0	0	1	0	0	0	0	1	1	1	0	0	1	1	1	1	0	1	0	1	0	1	0	0	0	0	1	0	0	0	0	0	1	0	1
96061019	0	0	1	0	0	0	0	0	0	0	0	0	0	0	0	1	1	0	0	0	0	1	1	0	0	0	1	1	0	0	0	0	1	0	1	0	0	1	0	0	0	1	0	0	0
96061020	0	1	1	1	0	0	0	1	0	1	1	0	1	1	1	1	1	0	1	1	1	0	0	0	0	0	1	0	1	0	0	1	1	1	0	0	0	0	1	0	0	1	0	0	0
96061021	0	0	1	0	0	0	1	1	1	0	1	0	0	1	1	1	0	1	1	0	0	0	0	0	0	0	0	0	0	1	0	1	0	0	1	0	0	0	0	1	1	0	0	1	0
96061022	1	0	0	0	0	1	1	0	1	1	0	1	0	0	0	1	0	0	1	0	1	0	1	1	1	0	1	0	1	1	1	1	0	1	1	1	1	1	0	0	0	1	1	0	0
96061023	1	0	0	0	0	1	0	0	1	0	1	0	1	0	0	1	1	0	0	1	0	0	1	0	0	0	0	0	0	0	1	1	0	1	0	0	0	0	0	0	1	0	0	0	0
96061024	0	0	1	0	0	0	0	1	0	1	1	0	1	0	0	1	1	0	0	0	0	0	0	0	0	0	1	0	0	0	0	0	1	0	1	0	0	1	0	0	0	1	0	0	1
96061025	0	0	0	0	1	0	1	1	0	1	1	0	1	1	1	1	1	1	1	0	0	1	0	1	1	1	1	0	1	0	0	0	0	1	1	1	1	1	0	1	0	0	1	0	0
96061026	0	1	0	1	0	0	1	0	0	0	1	0	0	0	0	1	1	0	0	0	0	0	0	0	0	0	1	0	0	0	0	0	1	0	0	0	0	0	0	0	0	0	0	0	1
96061027	0	0	0	0	0	0	0	0	0	0	0	0	0	0	0	0	0	0	0	0	0	0	0	0	0	0	0	0	0	0	0	0	0	0	0	0	0	0	0	0	0	0	0	0	0
96061028	0	1	1	1	0	0	1	1	1	1	1	1	1	1	0	1	1	1	1	1	1	1	0	0	0	0	1	1	1	0	1	1	0	1	1	1	1	1	1	0	1	0	1	1	0
96061029	0	0	0	0	0	0	0	1	0	1	1	1	1	0	0	1	1	1	0	1	0	1	0	0	0	0	1	0	0	0	0	1	0	1	0	1	1	1	1	0	1	0	0	0	0
96061030	0	0	0	0	0	0	0	0	0	0	0	0	0	0	0	0	1	0	0	0	0	0	1	0	0	0	1	0	0	0	0	0	1	0	0	0	0	1	0	0	0	0	0	0	1
96061031	0	0	1	0	0	0	0	1	0	0	1	0	1	1	1	1	1	1	1	1	0	0	1	0	0	0	1	1	0	0	0	1	0	0	0	1	0	1	0	0	1	0	1	1	1
96061032	0	0	1	1	0	0	0	1	0	1	1	1	0	0	0	0	1	0	0	1	0	0	0	1	1	0	1	0	1	1	0	0	0	1	0	0	0	0	0	0	1	0	1	0	0
96061033	1	0	0	1	0	0	0	1	0	1	0	1	1	0	0	1	1	0	0	1	0	1	1	0	0	0	1	0	1	0	0	1	1	1	1	1	1	1	0	0	1	0	1	0	1
96061034	0	0	0	0	0	1	1	0	0	0	0	0	0	0	0	0	0	0	0	0	0	1	0	1	0	0	0	1	0	0	0	1	0	0	1	0	0	0	0	0	0	1	0	0	1
96061035	0	0	0	0	0	1	1	0	0	0	0	0	0	0	0	0	0	0	0	0	0	1	0	1	0	0	0	1	0	0	0	1	0	0	1	0	0	0	0	0	0	1	0	0	1
96061036	1	0	0	0	0	1	1	0	0	1	1	0	0	0	0	1	0	1	1	1	0	0	1	1	1	0	0	0	0	0	0	0	0	0	1	0	1	0	1	0	0	0	0	0	1
96061037	0	0	1	0	0	1	1	0	0	0	0	0	0	0	0	0	0	0	0	0	0	0	1	0	0	0	0	0	0	1	0	1	0	0	0	0	0	0	0	0	0	0	0	0	1
96061038	1	0	1	0	1	1	1	1	1	1	1	0	0	0	0	1	1	1	1	1	1	0	1	1	1	1	1	0	0	1	0	1	1	1	1	0	0	1	1	0	1	1	1	0	0
96061039	0	0	1	0	0	0	0	0	0	0	1	0	0	0	0	0	0	0	0	0	0	0	1	0	0	0	0	0	1	0	0	0	0	1	0	0	0	0	1	0	0	0	0	1	1
96061040	1	0	1	0	0	0	0	1	0	1	1	1	1	0	1	1	1	1	1	1	0	0	1	1	1	0	1	0	1	0	0	0	1	1	1	0	1	1	1	0	1	1	1	0	0
96061041	0	1	1	0	0	0	1	1	0	1	1	1	1	1	1	1	1	0	0	1	1	1	1	0	0	1	1	0	1	0	1	1	1	1	1	1	1	1	1	0	0	0	1	0	0
96061042	1	0	0	0	0	0	0	1	0	0	0	0	0	1	1	1	1	0	0	1	0	1	1	1	1	0	1	0	1	1	0	0	0	1	1	1	1	1	0	0	0	1	0	0	0
96061043	0	1	0	0	0	0	0	1	0	0	0	0	1	0	0	1	1	0	0	0	1	0	0	0	0	0	1	0	0	0	0	0	0	1	0	1	0	1	0	1	0	0	0	0	0
96061044	1	1	1	1	1	1	1	1	1	0	1	0	0	1	1	1	1	1	1	1	0	0	1	1	1	1	0	1	1	1	1	1	1	0	1	1	0	0	1	0	0	1	0	1	1
96061045	1	1	1	1	1	0	1	1	0	1	0	0	1	1	1	1	0	1	0	0	1	1	1	1	1	0	0	0	1	1	1	0	1	0	1	1	1	0	1	1	0	0	0	0	1
96061046	0	0	1	0	1	0	0	1	0	0	1	1	1	0	0	1	1	1	0	1	0	0	0	1	1	1	1	1	1	0	0	0	1	1	0	0	1	1	1	0	1	0	1	0	0
96061047	0	0	1	1	1	1	1	0	0	1	1	1	1	1	0	1	1	0	1	0	0	0	1	1	1	0	1	1	1	1	0	0	1	1	1	0	1	1	1	0	0	0	0	0	1
96061048	0	0	0	0	0	0	0	0	0	0	0	0	0	0	0	0	0	0	0	0	0	0	0	0	0	0	0	0	0	0	0	0	0	0	0	0	0	0	0	0	0	0	0	0	0
96061049	1	0	1	1	0	0	0	1	0	1	1	1	1	0	0	1	1	0	0	0	1	0	1	0	0	0	1	1	0	0	0	1	1	1	1	1	1	1	0	1	0	0	1	0	0
96061050	0	0	1	0	0	0	0	0	0	0	0	0	0	0	0	0	0	0	1	0	0	0	1	0	0	0	0	1	0	0	0	0	0	0	0	0	0	0	0	0	0	0	0	0	0
96061051	1	0	1	0	0	0	1	1	0	1	1	1	0	0	0	1	1	1	1	1	0	1	1	0	0	0	1	1	1	0	0	0	0	1	0	1	1	1	0	0	0	0	1	0	0
96061052	0	0	0	0	0	0	0	0	1	0	0	0	0	0	0	0	0	0	0	0	1	1	0	0	0	0	0	0	0	0	0	1	1	0	0	0	0	0	0	0	0	1	0	0	0
96061053	0	1	1	1	1	0	0	0	0	0	0	1	0	0	0	0	0	1	0	1	0	1	0	0	0	0	0	1	0	1	0	1	0	0	1	1	1	0	1	0	0	0	0	0	1
96061054	0	0	1	0	0	0	0	1	0	1	1	0	1	0	0	1	1	0	0	1	1	0	1	0	0	0	0	1	0	1	1	0	1	1	0	1	0	1	0	0	0	0	0	0	0
96061055	1	0	0	0	0	1	0	1	1	1	1	0	1	0	0	1	1	0	0	1	0	1	1	1	1	0	1	0	0	1	0	0	0	1	1	0	1	0	1	0	1	1	1	0	1
96061056	0	0	0	0	0	0	0	0	0	0	0	0	0	0	0	0	0	0	0	0	0	0	0	0	0	0	0	0	0	0	0	0	0	0	0	0	0	0	0	0	0	0	0	0	0
96061057	0	0	0	0	0	0	1	0	1	0	1	0	1	1	0	1	0	0	0	0	0	0	0	0	0	0	0	0	1	1	0	0	1	0	0	0	0	0	0	0	0	1	0	0	1
96061058	1	0	1	0	1	1	1	1	0	1	0	0	1	1	0	1	1	0	1	1	0	0	1	1	1	0	1	0	1	1	0	1	1	0	1	1	0	1	1	0	0	1	0	1	0
96061059	0	0	1	0	0	1	0	0	0	0	1	0	1	1	0	1	0	0	0	0	0	1	1	1	1	0	0	1	1	0	1	1	0	0	1	0	0	0	0	0	1	0	0	0	1
96061060	0	0	0	1	1	0	1	1	0	1	0	1	1	1	1	1	1	1	1	1	0	1	1	1	1	0	1	0	0	0	0	1	1	1	1	1	1	1	1	0	1	0	0	0	0
96061061	0	1	1	1	1	1	1	1	0	0	1	1	1	1	1	1	1	1	1	1	0	1	1	0	0	0	1	1	1	1	1	0	0	1	1	0	1	0	1	0	0	1	0	0	1
96061062	0	0	1	0	0	0	0	1	0	0	1	1	1	0	0	1	1	0	0	1	0	0	1	0	0	0	1	0	0	0	0	0	1	0	0	0	0	0	0	0	1	0	0	0	0
96061063	1	1	1	1	0	0	0	0	1	1	1	1	1	1	0	1	1	1	1	1	1	0	1	1	1	0	1	1	1	0	1	1	1	0	1	1	1	1	0	1	0	1	1	1	1
96061064	0	0	0	0	0	0	1	0	0	1	0	1	0	0	0	0	1	1	0	0	1	0	0	0	0	0	1	0	0	0	0	0	0	1	1	0	1	1	0	1	0	0	0	0	0
96061065	0	0	0	0	0	0	0	0	0	0	1	1	1	0	0	0	1	0	0	1	0	0	0	0	0	1	1	0	1	0	0	0	1	1	0	1	1	0	1	0	0	0	0	0	0
96061066	1	0	0	0	0	0	0	0	1	1	1	1	1	0	0	0	1	0	1	0	0	0	0	0	0	1	1	1	1	1	0	0	0	1	0	1	1	1	1	1	0	1	0	1	0
96061067	1	0	0	0	0	0	0	0	0	0	0	0	0	0	0	0	0	0	0	1	0	0	1	0	0	1	0	0	0	0	0	1	0	0	0	0	1	0	1	0	1	0	0	0	1
96061068	1	0	1	0	1	0	0	0	0	0	0	0	1	1	0	0	0	1	1	1	1	1	1	1	1	0	0	1	1	0	0	0	0	0	0	1	0	0	1	1	0	1	0	1	1
96061069	0	0	0	0	0	0	1	1	0	0	1	1	1	0	0	0	0	0	0	1	0	0	0	0	0	1	0	0	1	0	0	1	1	1	0	1	1	0	0	1	1	1	0	1	1
96061070	1	1	1	1	1	1	0	1	1	0	1	0	0	1	1	1	1	1	1	1	1	0	1	1	1	0	1	1	1	1	1	1	1	0	1	0	0	0	1	0	0	1	1	0	1
96061071	0	0	0	0	1	0	0	1	0	0	0	0	1	0	0	0	1	0	0	0	0	0	0	0	0	1	1	0	1	0	0	0	0	1	0	1	0	1	0	0	0	0	0	0	0
96061072	0	0	0	0	0	1	1	0	1	0	0	0	1	0	0	1	0	0	1	1	1	1	1	1	1	1	0	1	1	1	0	0	1	0	1	0	0	0	0	0	0	1	1	0	1
96061073	1	1	1	1	0	1	1	1	0	1	1	0	1	1	0	1	1	0	0	0	0	1	1	1	1	0	1	0	1	1	0	1	0	1	0	0	0	1	1	0	1	1	0	0	1
96061074	0	0	0	0	0	0	0	0	0	0	0	0	0	0	0	0	0	0	0	0	0	0	0	0	0	0	0	0	0	0	0	0	0	0	0	0	0	0	0	0	0	0	0	0	0
96061075	1	1	0	1	0	0	0	1	0	1	1	0	1	0	0	1	1	0	0	0	0	1	1	1	0	0	0	0	1	0	0	0	1	0	1	1	0	0	0	0	0	0	0	0	1
96061076	0	0	0	0	0	0	0	0	0	0	0	0	0	0	0	0	0	0	0	0	0	0	0	0	0	0	0	0	0	0	0	0	0	0	0	0	0	0	0	0	0	0	0	0	0
96061077	1	1	1	1	0	0	1	1	0	1	1	0	1	0	0	1	1	1	1	1	1	0	1	1	1	0	1	1	1	0	0	1	1	0	1	1	0	1	0	0	0	1	1	0	1
96061078	1	0	0	1	0	0	1	1	1	0	1	0	0	1	0	1	0	0	1	1	1	0	1	1	1	1	0	0	1	1	1	1	0	1	1	0	1	0	0	0	0	0	1	0	1
96061079	1	0	1	1	0	0	0	1	1	0	1	0	1	1	0	1	0	0	1	1	1	1	1	0	0	0	0	1	0	1	0	0	1	0	1	0	0	0	0	0	1	1	0	0	1
96061080	0	0	1	1	1	0	0	0	0	0	0	0	0	0	0	1	0	1	1	0	1	1	0	0	1	0	0	1	0	0	0	0	1	0	0	0	0	0	0	0	0	0	0	0	0
96061081	0	1	1	1	1	0	1	1	0	0	1	0	0	1	1	1	1	1	0	1	0	1	1	1	1	0	1	1	1	0	0	0	0	0	1	0	0	1	0	0	0	1	1	0	0
96061082	0	0	0	0	0	0	0	0	0	0	0	0	0	0	0	0	1	0	0	0	0	0	0	0	0	0	1	1	0	0	0	0	0	1	0	0	1	0	0	0	0	0	0	0	0
96061083	1	0	1	1	0	0	0	1	0	1	1	0	0	0	0	1	1	0	0	0	0	0	0	1	1	0	0	0	1	0	1	1	1	1	0	0	0	0	0	0	0	1	1	0	1
96061084	0	1	1	1	1	1	1	1	0	1	1	0	1	0	0	1	1	1	1	1	0	1	1	1	1	1	1	0	1	1	1	1	0	1	1	1	1	1	1	0	0	1	1	0	1
96061085	1	0	0	1	0	1	1	0	0	1	1	0	0	1	1	1	1	0	0	1	1	0	1	1	1	0	1	0	0	0	0	0	1	0	1	0	0	1	0	0	0	1	1	0	0
96061086	0	0	0	0	0	0	0	0	0	0	0	0	0	0	0	0	0	0	0	0	0	0	0	0	0	0	0	0	0	0	0	0	0	0	0	0	0	0	0	0	0	0	0	0	0
96061087	0	1	0	1	1	0	0	1	0	0	1	1	0	0	0	1	1	1	0	1	0	0	1	0	0	1	1	0	1	1	0	1	1	1	1	1	0	0	1	0	1	1	0	0	1
96061088	1	0	1	0	0	0	0	1	0	1	1	0	1	0	0	1	1	1	1	1	0	0	0	0	0	0	1	0	0	0	0	1	1	1	1	1	1	1	1	0	1	1	1	0	0
96061090	0	0	1	0	0	0	0	0	1	1	0	0	1	0	0	0	0	0	0	0	0	0	0	1	1	0	0	0	0	0	1	0	1	0	0	0	0	0	1	0	0	0	0	0	1
96061091	0	0	0	0	0	0	0	0	0	0	0	0	0	0	0	0	0	0	0	0	0	0	0	0	0	0	0	0	0	0	0	0	0	0	0	0	0	0	0	0	0	0	0	0	0
96061092	1	0	1	1	1	1	1	1	1	1	1	1	1	1	1	1	1	1	1	1	1	1	1	1	1	0	1	0	1	1	1	1	1	1	1	1	1	1	1	0	1	1	1	0	1
96061093	1	0	0	0	0	0	0	1	0	1	0	1	1	0	0	1	1	0	1	1	0	0	1	0	1	0	1	1	0	1	0	0	0	1	1	0	1	0	0	0	1	1	0	0	0
96061094	0	0	1	0	0	0	0	1	0	1	0	1	1	0	0	1	1	0	0	0	0	0	0	0	0	0	0	0	0	0	0	1	0	1	1	1	1	0	0	0	0	1	0	0	0
96061095	0	0	0	1	0	1	1	1	0	0	1	1	1	0	0	1	1	1	1	1	0	1	0	1	1	0	1	0	1	0	1	0	0	1	0	0	1	0	1	0	0	0	0	0	1
96061096	0	1	1	0	1	1	1	0	0	1	1	0	0	1	1	0	0	1	1	0	1	1	1	0	0	0	1	1	0	0	0	1	1	0	1	1	0	0	0	0	0	1	1	0	1
96061097	0	0	0	0	0	0	0	0	0	1	1	1	0	0	0	0	0	0	0	0	0	0	0	0	0	0	0	0	0	0	0	0	0	0	0	0	0	0	0	0	0	0	0	0	0
96061098	0	0	1	0	1	0	0	0	1	0	0	1	1	0	0	0	1	1	1	0	0	0	0	0	0	0	1	0	1	1	0	0	1	1	0	0	1	0	0	0	0	1	0	0	1
96061099	0	0	1	0	0	0	0	0	1	0	0	0	0	0	0	0	0	0	0	0	0	0	1	0	0	0	0	0	0	1	0	0	0	0	1	0	0	0	0	0	0	1	0	0	0
96061100	0	1	1	1	0	1	1	0	0	1	0	1	1	1	0	1	1	0	0	0	0	1	0	0	0	1	1	0	0	1	1	1	1	1	1	0	0	1	0	0	0	1	0	0	0
96061101	0	0	1	0	0	1	1	1	0	1	1	0	0	1	1	1	0	0	1	1	0	1	1	1	1	1	0	1	0	0	0	0	1	0	1	0	0	1	1	1	1	1	0	0	1
96061102	1	0	1	0	1	0	0	1	1	0	1	1	0	0	0	1	1	1	0	1	0	0	1	0	0	0	1	0	0	1	0	0	1	0	1	0	0	0	0	0	0	1	0	0	0
96061103	0	1	0	0	0	0	0	0	0	0	1	0	0	0	0	1	1	0	0	0	0	0	0	0	0	0	0	0	0	0	0	0	0	0	1	1	0	0	0	1	0	0	0	0	1
96061104	0	0	0	0	0	0	0	0	0	0	0	0	0	0	0	0	0	0	0	0	0	0	0	0	0	0	0	0	0	0	0	0	0	0	0	0	0	0	0	0	0	0	0	0	0
96061105	1	0	0	1	1	0	1	1	1	0	0	1	0	1	1	1	1	1	1	1	0	0	1	0	1	1	1	1	1	1	1	0	1	1	1	1	1	1	1	0	1	1	0	0	1
96061106	0	0	0	0	0	0	0	0	0	0	0	1	0	1	1	0	0	1	0	0	0	0	0	0	1	0	1	0	0	0	0	0	0	1	0	0	1	0	0	0	0	1	0	0	0
96061107	0	1	1	1	1	0	1	0	0	1	1	0	0	1	1	0	0	1	0	0	1	0	1	0	0	0	0	0	1	1	1	1	0	0	1	0	0	0	0	0	0	0	1	0	1
96061108	0	0	0	0	0	0	0	0	0	0	1	1	0	0	0	0	1	0	0	0	0	0	0	0	0	0	1	0	0	0	0	0	0	0	0	1	1	1	0	0	1	0	1	0	0
96061109	0	0	1	0	0	1	0	1	1	1	0	1	1	0	0	1	1	0	1	1	0	0	1	1	1	1	1	0	1	1	1	0	0	1	1	1	0	1	0	1	0	1	1	0	0
96061110	1	1	1	0	1	0	1	0	0	0	0	1	0	0	0	0	1	1	1	1	0	1	0	0	0	0	1	1	1	0	1	1	1	0	1	0	1	1	1	0	1	1	1	0	0
96061111	1	0	0	0	0	0	1	1	0	1	1	1	1	0	0	1	1	0	1	1	0	0	0	1	0	0	1	0	0	1	0	0	0	1	0	0	1	1	1	0	1	0	1	0	0
96061112	1	0	0	0	0	1	0	0	0	0	0	0	1	0	0	1	1	0	0	0	0	0	0	1	1	0	1	0	1	0	1	0	1	1	0	1	1	1	0	0	0	0	1	0	0
96061113	0	0	0	0	0	0	0	0	0	0	1	0	1	1	1	1	1	0	0	1	0	0	0	0	0	1	1	0	0	0	0	0	0	1	0	1	0	1	0	0	0	0	0	0	0
96061114	0	0	0	0	0	0	0	0	0	0	1	1	1	0	0	0	1	0	0	1	0	0	0	0	0	1	1	0	1	0	0	0	0	1	0	0	1	0	0	0	0	0	0	0	0
96061115	1	1	0	1	0	0	0	1	0	1	1	1	1	0	0	1	1	0	0	0	1	1	0	1	1	0	0	1	0	1	0	0	1	0	1	1	1	1	0	1	0	1	0	0	1
96061116	0	0	1	0	1	1	1	1	1	0	0	0	0	1	1	0	0	1	1	1	0	0	0	0	0	0	0	1	0	0	0	1	1	0	1	0	0	0	1	0	0	1	1	0	0
96061117	1	1	1	0	1	1	1	0	1	0	1	0	0	1	1	0	0	1	1	1	1	1	1	0	1	1	0	1	1	1	0	1	0	0	1	0	0	0	1	0	0	1	0	1	1
96061118	0	0	0	0	0	0	0	0	0	0	0	0	0	0	0	0	0	0	0	0	0	0	0	0	0	0	0	0	0	0	0	0	0	0	0	0	0	0	0	0	0	0	0	0	0
96061119	0	0	0	0	0	0	1	0	0	0	0	0	1	0	0	0	0	0	0	0	0	0	0	0	0	0	0	0	0	1	1	0	0	0	0	0	1	0	0	0	0	1	0	0	0
96061120	0	0	0	0	0	1	0	1	0	0	1	1	1	0	0	1	1	0	0	1	1	0	0	1	1	0	1	1	1	0	1	0	0	1	0	0	1	1	0	0	0	1	0	0	0
96061121	0	1	1	0	0	0	0	0	1	0	0	0	0	0	0	1	1	0	1	0	1	0	1	0	0	1	1	1	0	1	0	1	0	0	1	0	0	0	0	0	0	0	0	0	0
96061122	0	0	0	1	0	0	0	1	0	0	0	0	0	0	0	0	0	0	0	0	1	0	1	1	1	0	0	1	0	0	0	0	0	0	0	0	0	0	1	0	0	0	0	0	1
96061123	1	0	1	1	0	1	0	1	0	1	1	1	0	0	0	1	1	1	0	0	0	0	1	1	1	0	1	0	0	0	0	1	0	1	1	0	0	1	1	0	0	1	0	0	0
96061124	0	0	0	0	0	0	0	0	0	0	0	0	0	0	0	0	0	0	0	0	0	0	0	0	0	0	0	0	0	1	0	0	0	0	0	0	0	0	0	0	0	0	0	0	0
96061125	1	0	0	1	1	1	1	0	1	0	0	0	1	1	1	1	0	1	0	0	0	0	1	1	1	1	0	1	1	1	0	0	0	1	1	1	1	1	1	1	1	1	0	0	1
96061126	0	0	0	0	0	0	0	1	0	0	1	1	1	0	0	1	1	0	0	1	0	0	0	0	1	0	1	0	1	0	0	1	0	1	0	1	1	1	0	0	0	0	1	1	0
96061127	1	0	0	0	0	0	0	0	0	0	0	1	1	0	0	0	1	0	0	1	0	0	1	0	0	0	0	0	0	0	0	0	0	1	0	0	1	0	0	0	1	0	1	0	0
96061128	0	0	0	0	0	0	0	0	0	0	0	0	0	0	0	0	0	0	0	0	0	1	0	1	1	0	0	0	0	0	0	0	1	0	0	0	0	0	0	0	0	0	0	0	0
96061129	0	0	0	0	0	0	0	0	0	0	0	0	0	0	0	0	0	0	0	0	0	0	0	0	0	0	0	0	0	0	0	0	0	0	0	0	0	0	0	0	0	0	0	0	0
96061130	0	0	0	0	0	0	0	0	0	0	0	0	0	0	0	0	0	0	0	0	0	0	0	0	0	0	0	0	0	0	0	0	0	0	0	0	0	0	0	0	0	0	0	0	0
96061131	1	0	1	0	1	1	1	0	1	0	1	1	1	1	1	1	0	1	1	0	1	1	1	1	1	0	0	1	1	1	1	1	0	0	1	0	1	0	1	0	1	1	0	0	0
96061132	1	1	0	0	0	0	1	0	0	0	0	0	0	0	1	0	0	0	1	0	0	0	0	1	1	0	0	1	0	0	0	0	0	0	1	0	0	0	0	0	0	1	0	0	1
96061133	1	1	1	1	1	1	1	1	1	0	0	1	1	1	1	1	1	1	1	1	1	1	1	1	1	1	1	1	1	1	1	1	1	1	1	1	1	1	1	0	1	1	1	1	1
96061134	1	0	1	1	1	1	1	1	0	0	0	1	1	1	1	1	1	1	1	1	0	1	1	1	1	0	0	0	1	1	1	1	1	1	1	0	1	1	1	0	1	1	1	1	1
96061135	1	0	1	0	1	1	1	1	1	1	1	0	1	1	1	1	1	1	1	1	0	0	1	1	1	0	1	1	1	1	1	0	1	1	1	0	0	1	1	0	0	1	0	1	1
96061136	1	1	1	1	0	0	1	0	0	1	0	1	1	0	0	1	1	0	1	0	0	0	1	0	1	0	1	1	1	0	0	0	0	1	0	1	1	1	0	1	0	1	1	0	1
96061137	0	0	1	0	0	1	1	0	0	0	0	0	1	0	0	1	1	0	0	0	0	1	1	1	1	0	1	0	1	1	0	1	0	1	1	1	1	1	0	0	0	0	0	0	0
96061138	0	0	0	0	0	1	0	0	1	0	0	0	0	0	1	1	1	0	0	0	0	0	0	1	1	0	0	0	0	0	1	0	1	0	1	0	0	0	0	0	0	1	0	0	0
96061139	0	0	0	0	0	0	0	0	0	0	0	0	0	0	0	0	0	0	0	0	0	0	0	0	0	0	0	0	0	0	0	0	1	0	0	0	0	0	0	0	0	0	0	0	0
96061140	0	0	0	0	0	1	0	0	0	0	0	0	0	0	0	1	1	0	0	0	1	0	0	1	1	0	1	0	0	0	0	1	0	1	1	0	0	1	0	0	0	1	1	0	0
96061141	0	0	0	0	0	1	0	0	0	0	0	0	0	0	0	0	1	0	0	0	1	0	0	1	1	0	0	0	0	0	0	0	0	0	0	0	0	0	0	0	0	0	0	0	0
96061142	0	0	0	0	0	1	0	0	0	0	0	0	0	0	0	1	1	0	0	0	1	0	0	1	1	0	1	0	0	0	0	0	0	0	0	0	0	1	0	0	0	0	0	0	0
96061143	0	0	0	0	0	1	0	0	0	0	0	0	0	0	1	1	1	0	0	0	1	0	0	1	1	0	1	0	0	0	0	0	0	1	0	0	0	1	1	0	1	0	0	0	0
96061144	0	0	0	0	0	0	0	0	0	0	0	0	0	0	0	0	0	0	0	0	0	0	0	0	0	0	0	0	0	0	0	0	0	0	0	0	0	0	0	0	0	0	0	0	0
96061145	0	0	0	0	0	1	0	0	0	1	0	0	0	0	0	1	1	0	0	0	1	0	0	1	1	0	1	0	0	0	0	0	0	1	0	0	1	1	0	0	0	0	0	0	0
96061146	1	1	1	0	1	1	0	0	0	1	1	0	1	1	1	1	1	1	1	1	1	0	0	1	1	1	1	1	1	1	1	1	1	1	1	1	1	1	1	0	1	1	0	0	0
96061147	0	1	1	0	1	1	0	0	0	0	1	0	0	1	0	1	1	1	0	0	1	0	1	1	1	0	0	1	1	1	1	1	0	0	0	0	0	0	1	0	0	1	1	0	0
96061148	0	1	1	0	1	1	0	0	0	0	1	0	0	1	0	1	1	1	0	0	1	0	1	1	1	0	0	1	1	1	1	1	0	0	0	0	0	0	1	0	0	1	1	0	0
96061149	0	0	0	0	0	0	0	0	0	0	0	0	0	0	0	0	0	0	0	0	0	0	0	0	0	0	0	0	0	0	0	0	0	0	0	0	0	0	0	0	0	0	0	0	0
96061150	0	1	0	1	0	1	1	1	0	1	1	0	0	1	1	1	1	0	1	1	0	0	0	1	1	0	1	0	0	0	0	0	0	0	0	0	0	1	0	0	0	0	0	0	1
96061151	0	0	0	0	0	1	0	0	0	1	0	0	0	0	0	1	1	0	1	0	0	0	0	1	1	0	1	0	0	0	0	0	1	1	0	0	0	0	0	0	0	0	0	0	0
96061152	0	0	1	0	0	1	0	0	0	1	0	0	0	0	0	1	1	0	0	0	1	0	0	1	1	1	1	1	1	0	0	1	0	1	0	1	1	1	1	0	0	0	0	0	0
96061160	0	0	0	1	0	1	1	0	1	0	0	0	0	0	1	1	1	1	1	0	1	0	1	0	0	0	0	0	0	1	1	0	0	0	0	0	0	0	0	0	0	0	0	1	1
96061161	0	0	0	0	0	0	0	0	0	0	0	0	0	0	0	0	0	0	0	0	0	0	0	0	0	0	0	0	0	0	0	0	0	0	0	0	0	0	0	0	0	0	0	0	0
96061163	0	0	0	0	0	0	0	0	0	0	0	0	0	0	0	0	0	0	0	0	0	0	0	0	0	0	0	0	0	0	0	0	0	0	0	0	0	0	0	0	0	0	0	0	0
96061164	0	0	0	0	0	0	0	0	0	0	0	0	0	0	0	0	0	0	0	0	0	0	0	0	0	0	0	0	0	0	0	0	0	0	0	0	0	0	0	0	0	0	0	0	0
96061166	0	0	0	0	0	0	0	0	0	0	0	0	0	0	0	0	0	0	0	0	0	0	0	0	0	0	0	0	0	0	0	0	0	0	0	0	0	0	0	0	0	0	0	0	0
96061167	0	0	0	0	0	0	0	0	0	0	0	0	0	0	0	0	0	0	0	0	0	0	0	0	0	0	0	0	0	0	0	0	0	0	0	0	0	0	0	0	0	0	0	0	0
96061168	0	0	0	0	1	0	1	0	0	0	1	1	0	1	1	1	1	1	1	0	0	0	1	0	0	1	0	0	1	0	1	0	0	1	0	0	1	1	1	0	0	0	0	0	0
96061169	0	0	0	0	1	0	1	0	0	0	1	1	0	1	1	1	1	1	1	0	0	0	1	0	0	1	0	0	1	0	1	0	0	1	0	0	1	1	1	0	0	0	0	0	0
96061170	0	0	0	0	0	0	0	0	0	0	0	0	0	0	0	0	0	0	0	0	0	0	0	0	0	0	0	0	0	0	0	0	0	0	0	0	0	0	0	0	0	0	0	0	0
96061172	0	0	0	0	0	0	0	0	0	0	0	0	0	0	0	0	0	0	0	0	0	0	0	0	0	0	0	0	0	0	0	0	0	0	0	0	0	0	0	0	0	0	0	0	0
96061174	0	0	0	0	0	0	0	0	0	0	0	0	0	0	0	0	0	0	0	0	0	0	0	0	0	0	0	0	0	0	0	0	0	0	0	0	0	0	0	0	0	0	0	0	0
96061178	0	0	1	1	0	0	0	1	1	1	1	1	1	0	0	0	1	1	1	0	0	1	1	0	1	0	0	0	0	1	1	1	0	1	1	1	0	1	0	0	0	1	1	0	1
96061181	0	0	0	0	0	1	0	1	0	0	0	1	1	0	0	1	1	1	1	0	1	0	0	1	1	0	1	0	1	0	1	0	0	1	0	0	0	1	0	0	1	1	1	0	0
96061187	0	0	0	0	0	0	0	0	0	0	0	0	0	0	0	0	0	0	0	0	0	0	0	0	0	0	0	0	0	0	0	0	0	0	0	0	0	0	0	0	0	0	0	0	0
96061191	0	0	0	0	0	0	1	1	1	0	0	1	1	1	0	1	1	1	0	0	0	1	1	0	0	0	0	0	1	1	0	0	0	1	1	1	1	1	0	0	0	0	1	1	0
96061197	0	0	0	0	0	0	1	0	0	1	1	0	1	0	0	1	1	0	0	0	0	0	0	0	0	0	1	0	1	0	0	0	0	1	1	1	1	1	0	0	1	0	1	0	0
96061204	0	0	0	0	0	1	0	0	0	0	0	1	1	0	0	1	1	0	0	0	1	0	1	1	1	1	1	0	0	0	0	0	0	1	0	0	0	1	0	0	0	0	0	0	0
96061212	1	0	0	0	0	0	0	1	0	1	0	1	1	0	0	0	0	0	0	0	0	0	0	0	0	0	0	0	1	0	1	0	0	1	0	1	1	0	0	1	0	0	0	0	0
96061214	1	0	1	1	0	0	1	0	0	0	1	1	1	0	0	1	1	0	1	0	0	0	1	1	1	1	1	0	1	0	1	0	0	1	1	1	1	1	0	0	1	0	1	1	0
96061220	0	0	0	0	0	0	0	0	0	0	0	0	0	0	0	0	0	0	0	0	0	0	0	0	0	0	0	0	0	0	0	0	0	0	0	0	0	0	0	0	0	0	0	0	0
96061225	0	0	0	0	0	1	0	0	0	0	0	0	1	0	0	0	1	0	0	0	0	0	0	1	1	0	0	0	1	0	1	0	0	0	0	1	1	1	0	0	1	0	0	0	0
96061230	0	0	0	1	0	0	0	0	1	1	1	1	0	0	0	0	0	1	0	0	0	0	0	0	0	1	0	0	0	1	1	1	0	1	0	0	1	0	0	0	0	0	1	1	0
96061234	0	0	0	0	0	0	0	0	0	1	0	1	1	0	0	1	1	0	0	0	0	0	0	0	0	1	1	0	1	0	0	0	0	1	0	1	1	1	0	0	0	0	1	0	0
96061239	0	0	0	0	0	1	0	1	0	0	0	1	1	0	0	1	1	0	0	0	1	0	1	1	1	1	1	0	1	1	0	0	0	1	0	1	1	1	0	0	0	1	1	0	0
96061241	0	0	0	0	0	0	0	0	1	0	0	0	1	0	0	0	1	0	0	0	0	0	0	1	1	0	0	0	1	1	0	0	0	1	0	1	1	0	0	1	0	0	1	0	0
96061246	0	0	0	0	0	0	0	0	0	0	0	0	0	0	0	0	0	0	0	0	0	0	0	0	0	0	0	0	0	0	0	0	0	0	0	0	0	0	0	0	0	0	0	0	0
96061248	0	0	1	0	1	1	1	1	0	1	1	1	1	0	0	1	1	1	1	1	1	0	1	0	0	1	1	0	1	0	1	1	1	1	1	1	1	1	1	0	1	1	1	1	0
96061249	0	0	1	1	1	1	1	0	0	0	0	1	1	1	1	0	0	1	1	0	1	0	1	0	0	0	0	1	1	1	1	1	1	0	1	0	1	0	1	0	1	1	1	0	1
96061250	1	1	1	0	1	0	1	1	1	0	0	1	1	1	1	0	1	0	1	1	0	0	0	0	0	0	1	0	1	1	1	1	0	1	1	1	0	1	0	0	1	1	1	0	0
96061251	1	1	1	1	1	1	1	0	1	0	0	1	0	0	0	1	1	1	1	1	1	1	1	1	1	1	1	1	1	1	0	1	0	1	1	1	1	1	0	0	0	1	1	1	1
96061252	0	1	1	0	0	1	0	1	0	1	0	1	1	0	0	1	1	0	0	0	0	0	0	1	1	0	1	0	0	0	0	0	0	0	1	1	0	1	0	0	0	1	1	0	0
96061253	1	0	0	0	0	0	0	1	0	1	0	1	1	1	0	1	1	0	0	1	0	0	1	0	0	0	0	0	1	1	0	0	0	1	0	1	1	1	0	0	0	1	0	0	1
96061254	0	0	0	0	0	1	0	1	0	1	0	1	1	0	0	1	1	0	0	1	0	0	0	1	1	0	1	0	0	0	1	0	0	1	0	1	1	0	0	0	1	0	0	0	0
96061255	0	0	0	0	0	0	0	0	0	0	0	0	0	0	0	0	0	0	0	0	0	0	0	0	0	0	0	0	0	0	0	0	0	0	0	0	0	0	0	0	0	0	0	0	0
96061256	0	0	0	0	0	0	0	1	0	0	0	1	1	0	0	1	1	0	0	0	0	0	0	0	0	0	1	0	1	0	1	0	0	1	0	1	0	1	0	0	0	0	1	0	0
96061257	1	1	1	1	0	1	1	1	1	1	0	1	1	1	0	1	1	0	1	1	0	0	0	0	0	0	1	1	1	1	0	1	0	1	1	1	1	0	0	0	1	1	0	0	0
96061258	0	0	0	0	1	0	1	1	0	1	1	1	1	1	1	1	1	1	0	0	0	1	0	1	1	1	1	0	1	0	0	0	0	1	0	1	1	1	1	0	0	0	1	1	0
96061259	0	0	0	0	0	0	0	0	0	1	1	1	0	0	0	0	1	0	0	0	0	1	1	0	0	0	1	0	1	1	0	0	0	0	0	0	1	0	0	0	0	0	0	1	0
96061260	1	0	1	0	0	1	0	0	0	0	0	0	0	0	0	0	0	0	0	0	0	1	1	1	1	1	0	1	0	0	1	0	0	0	0	1	0	0	0	0	0	0	0	0	0
96061261	1	0	1	1	0	1	0	0	1	1	0	1	1	0	0	1	1	0	1	0	0	0	1	1	1	0	0	1	1	1	0	1	0	1	0	1	1	1	1	0	0	0	0	0	1
96061262	0	1	0	1	0	0	0	1	1	1	1	0	0	1	1	1	0	0	0	1	0	1	0	1	1	0	0	1	1	0	0	1	0	0	1	0	0	0	1	0	0	1	0	1	1
96061263	0	0	0	1	1	1	1	1	0	1	1	0	0	1	1	1	1	1	1	1	1	1	1	1	1	1	1	1	1	1	1	1	1	0	1	0	1	0	0	0	1	1	1	0	1
96061264	0	0	0	0	0	0	0	0	0	0	0	0	0	0	0	0	0	0	0	0	0	0	0	0	0	0	0	0	0	0	0	0	0	0	0	0	0	0	0	0	0	0	0	0	0
96061265	0	1	1	1	1	0	1	0	1	0	0	0	0	1	1	1	0	1	1	0	1	0	1	1	1	1	0	1	1	1	1	1	1	1	1	0	0	0	1	1	0	1	0	0	1
96061266	0	0	1	0	0	0	0	1	0	1	1	1	1	0	0	1	1	1	0	1	1	0	0	0	0	0	1	0	1	0	0	0	1	1	0	0	1	1	1	0	1	0	1	1	0
96061267	0	0	0	0	0	1	0	0	0	1	1	0	1	1	0	1	1	0	0	0	0	1	0	1	1	0	1	0	0	0	0	0	0	1	1	0	1	0	0	1	0	0	0	0	0
96061268	1	0	1	1	1	0	0	0	0	1	1	1	0	1	0	0	1	1	0	1	0	0	0	1	1	0	1	1	0	0	1	0	1	0	1	0	1	0	0	0	0	1	0	0	1
96061269	0	0	1	0	0	1	0	1	0	0	0	0	0	0	0	1	1	1	0	0	0	0	1	1	1	0	1	1	1	0	0	0	0	1	1	1	1	1	1	0	0	0	1	0	0
96061270	0	0	0	0	1	0	1	0	0	0	1	1	0	1	0	1	1	1	0	1	0	1	0	0	0	0	0	1	0	1	1	0	1	1	1	0	0	0	1	0	0	1	1	0	0
96061271	0	0	1	0	0	0	1	1	1	0	1	0	0	0	0	0	0	0	0	0	0	1	0	1	1	0	0	0	1	1	0	1	0	0	1	1	0	0	0	0	1	1	1	0	1
96061272	0	1	1	0	1	1	0	1	0	0	1	1	1	0	0	0	1	1	0	1	0	0	1	1	1	1	0	0	1	1	0	0	1	0	0	1	1	1	0	0	0	0	0	0	1
96061273	1	0	1	0	0	1	1	0	0	1	1	1	0	0	1	0	1	0	1	0	0	0	1	0	0	0	1	1	0	0	0	1	1	1	1	0	1	1	1	0	1	0	1	0	1
96061274	1	1	1	1	1	1	1	1	1	1	0	1	1	1	1	1	0	0	1	1	1	1	1	1	1	1	0	0	1	1	1	1	0	0	1	1	0	0	1	0	1	1	0	1	1
96061275	0	0	0	0	0	0	0	0	0	0	0	0	0	0	0	0	1	0	0	0	0	0	0	0	0	0	1	0	0	0	0	0	1	0	0	0	0	0	0	0	0	0	1	0	0
96061276	0	1	1	1	1	0	0	0	0	1	1	0	1	1	1	1	1	1	0	1	1	0	1	1	1	0	1	0	1	1	1	0	1	0	1	0	0	1	0	0	0	1	1	0	1
96061277	1	1	1	1	1	1	1	1	1	1	0	0	1	1	1	1	0	1	1	0	1	0	1	1	1	0	0	1	1	1	1	1	1	0	1	0	1	0	0	1	0	1	1	1	1
96061278	0	0	1	1	0	0	0	0	0	1	1	0	1	1	1	1	1	0	0	0	1	0	0	0	0	1	1	1	0	0	0	1	0	0	1	0	1	1	0	0	0	1	1	0	0
96061279	1	0	1	1	0	1	0	1	1	1	1	1	1	0	0	1	1	0	0	1	1	0	1	0	0	0	1	1	1	1	0	1	1	1	1	1	1	1	1	0	1	1	0	0	1
96061280	0	1	1	1	1	1	0	1	1	1	1	0	1	1	1	1	1	0	0	1	0	0	1	1	1	0	1	1	0	1	0	1	0	1	1	1	0	0	1	0	0	0	0	0	1
96061281	0	0	0	0	0	1	0	0	0	1	1	0	1	0	0	0	1	0	0	0	0	0	0	1	1	1	1	0	1	0	0	0	1	1	0	1	1	1	0	0	0	0	0	0	0
96061282	1	1	1	1	0	1	1	1	1	1	1	1	1	1	1	1	1	1	1	1	1	1	1	1	1	1	1	1	1	1	1	1	1	0	1	1	0	0	1	1	1	1	1	1	1
96061283	0	0	0	0	0	0	0	0	0	0	0	0	0	0	0	0	0	0	0	0	0	0	0	0	0	0	0	0	0	0	0	0	0	0	0	0	0	0	0	0	0	0	0	0	0
96061284	0	0	1	0	0	0	0	1	0	0	0	0	0	0	0	0	0	0	0	0	0	0	0	1	1	0	1	0	0	0	0	1	0	0	0	1	1	0	1	0	0	0	0	0	0
96061285	1	1	1	0	0	1	1	0	0	0	0	1	0	1	0	1	0	1	1	1	0	0	1	0	0	1	1	0	1	1	0	1	1	0	1	0	0	0	1	0	1	1	0	1	1
96061286	1	1	1	1	0	0	1	0	1	1	0	1	1	1	0	1	1	1	1	0	0	0	1	1	1	1	1	1	0	0	0	0	1	1	0	0	1	0	1	1	0	1	1	1	1
96061287	0	0	1	0	0	0	1	0	0	0	1	1	1	0	0	0	1	0	0	1	0	0	0	0	0	0	1	0	0	0	0	0	0	0	1	0	1	1	0	0	0	1	1	0	0
96061288	1	0	0	0	0	0	0	1	0	1	1	1	1	0	0	0	1	0	0	0	1	1	0	0	0	0	1	0	0	0	0	0	0	1	0	1	1	0	1	0	0	0	1	0	1
96061290	0	0	0	0	0	0	0	1	1	1	1	1	1	0	0	1	1	0	0	1	0	0	0	0	0	0	1	0	0	0	0	0	0	1	0	0	1	1	0	0	1	1	1	0	0
96061293	1	0	0	0	0	0	0	0	0	0	1	0	0	0	0	0	0	0	1	0	0	0	0	1	1	0	0	0	0	0	0	0	0	0	0	0	0	0	1	0	0	0	0	1	0
96061296	1	0	0	0	1	1	0	1	0	1	1	0	1	1	0	1	1	1	0	1	1	0	0	1	1	0	1	0	0	1	0	1	1	1	1	1	0	1	1	0	1	1	1	0	0
96061299	0	0	1	0	1	1	1	1	0	0	0	1	0	1	1	1	1	1	1	1	1	1	1	1	1	0	1	0	0	1	0	1	0	0	1	1	0	1	1	0	0	1	0	0	0
96061301	1	0	1	1	1	0	1	0	1	1	1	1	1	1	1	1	1	1	0	1	0	1	1	1	1	0	1	0	1	1	0	0	1	1	1	1	1	1	1	0	0	0	1	0	1
96061303	0	0	0	0	0	0	0	1	1	1	1	0	1	0	0	0	0	1	1	1	0	0	0	0	1	0	0	0	1	1	0	0	1	0	0	1	1	0	1	0	1	0	0	0	0
96061305	1	0	1	1	1	1	1	1	1	1	1	0	1	1	1	1	1	1	1	1	1	1	0	1	1	1	1	1	1	1	1	1	1	1	1	0	0	1	1	0	1	1	1	0	1
96061307	0	0	0	0	1	0	0	0	0	1	0	1	1	1	1	1	1	1	1	0	1	1	1	0	0	1	1	1	1	0	0	0	0	1	0	1	1	1	1	0	0	0	1	0	0
96061309	0	0	0	0	0	0	0	0	0	0	0	0	0	0	0	0	0	0	0	0	0	0	0	0	0	0	0	0	0	0	0	0	0	0	0	0	0	0	0	0	0	0	0	0	0
96061313	0	1	1	0	1	0	1	1	1	1	1	1	1	1	0	1	1	1	1	1	1	0	0	1	1	0	1	1	0	1	1	1	1	1	1	1	1	1	1	0	0	1	0	1	0
96061315	0	0	1	1	1	1	0	1	1	0	0	0	0	1	1	1	1	1	1	1	0	0	1	1	1	0	1	1	1	1	1	1	1	1	1	1	0	1	0	0	1	1	1	0	0
96061318	0	1	1	1	1	0	1	0	0	1	0	1	1	1	1	0	1	0	1	0	1	0	0	0	0	0	1	0	1	0	0	0	0	0	1	1	1	1	0	0	0	0	1	0	0
96061321	1	0	0	0	1	1	1	1	1	1	1	1	1	1	1	1	1	1	1	1	1	1	0	1	1	1	1	1	1	1	0	1	1	1	1	1	1	1	1	0	1	1	1	0	0
96061323	0	0	0	0	0	0	0	0	0	0	0	0	0	0	0	0	0	0	0	0	0	0	0	0	0	0	0	0	0	0	0	0	0	0	0	0	0	0	0	0	0	0	0	0	0
96061327	0	0	0	0	0	0	0	0	0	0	0	0	0	0	0	0	0	0	0	0	0	0	0	0	0	0	0	0	0	0	0	0	0	0	0	0	0	0	0	0	0	0	0	0	0
96061330	0	0	0	0	0	0	0	0	0	0	0	0	0	0	0	0	0	0	0	0	0	0	0	0	0	0	0	0	0	0	0	0	0	0	0	0	0	0	0	0	0	0	0	0	0
96061331	0	0	0	0	0	0	0	0	0	0	0	0	0	0	0	0	0	0	0	0	0	0	0	0	0	0	0	0	0	0	0	0	0	0	0	0	0	0	0	0	0	0	0	0	0
96061335	0	0	0	0	0	0	0	0	0	0	0	0	0	0	0	0	0	0	0	0	0	0	0	0	0	0	0	0	0	0	0	0	0	0	0	0	0	0	0	0	0	0	0	0	0
96061337	0	0	0	0	0	1	0	1	0	1	1	1	1	0	0	1	1	0	0	1	0	0	0	1	1	1	1	0	0	0	1	1	0	1	0	1	0	1	1	0	1	1	1	0	0
96061339	1	0	0	0	0	0	0	0	0	0	0	0	0	0	0	0	0	0	0	0	0	0	0	0	1	0	0	0	0	0	1	0	0	0	0	0	0	0	0	0	0	0	0	0	0
96061342	1	0	0	0	0	0	0	1	1	0	0	0	0	0	0	1	1	0	0	0	1	0	0	0	0	0	1	0	0	0	0	0	0	1	0	1	1	1	1	0	0	0	0	1	0
96061344	0	0	0	0	0	1	1	0	1	1	1	1	0	1	0	1	1	0	1	0	0	0	0	1	1	0	1	0	0	1	1	1	0	0	0	0	0	0	0	0	0	0	1	0	0
96061345	0	0	0	0	0	0	0	1	1	0	1	0	0	0	0	1	1	0	0	0	1	1	1	1	1	0	1	0	0	0	1	0	0	0	0	0	0	1	0	0	0	0	0	0	0
96061346	0	0	0	0	0	1	1	1	1	1	1	1	0	1	1	0	0	0	1	1	0	0	0	1	1	0	0	0	0	0	1	0	0	0	0	0	0	0	0	0	1	0	0	0	0
96061349	0	0	0	0	0	0	0	0	0	0	0	0	0	0	0	0	0	0	0	0	0	0	0	0	0	0	0	0	1	0	1	0	0	0	0	0	0	0	1	0	1	0	0	0	0
96061351	1	0	1	0	1	1	1	1	1	0	0	1	1	1	1	0	1	1	1	1	1	0	1	1	1	0	1	1	1	1	0	1	1	1	1	1	1	0	1	0	1	1	0	1	1
96061352	0	0	0	0	1	1	1	1	1	0	0	1	1	1	0	1	1	1	0	1	1	0	1	0	0	1	1	0	1	1	1	1	1	1	1	1	1	1	0	0	1	1	0	1	1
96061354	1	1	1	0	0	1	0	0	1	1	1	0	0	0	0	0	0	0	1	1	0	1	0	1	1	0	0	0	1	1	1	1	1	1	0	1	0	0	0	1	0	1	0	0	1
96061356	0	0	0	0	0	0	0	0	1	0	0	1	1	0	0	0	0	1	1	0	0	1	0	0	1	0	1	0	1	1	0	0	1	1	1	0	1	0	0	0	0	1	0	0	1
96061358	0	0	0	0	0	0	0	1	0	1	1	1	1	0	0	1	1	0	0	1	0	0	0	0	0	0	1	0	0	0	0	0	1	1	0	0	0	0	0	0	1	1	0	1	0
96061361	1	1	1	1	0	0	0	1	0	0	1	1	1	1	0	1	1	1	0	0	1	1	1	0	0	1	1	1	0	0	1	1	1	1	1	1	1	1	1	1	0	1	0	0	1
96061362	0	1	0	0	0	0	0	0	0	0	0	0	0	0	0	0	0	0	0	0	0	0	0	0	0	0	0	0	0	0	0	0	0	0	0	0	0	0	0	0	0	1	0	0	0
96061364	0	0	1	1	0	0	0	0	0	1	0	0	0	0	0	0	0	0	0	0	0	0	0	1	0	0	0	0	0	0	0	0	1	0	0	0	0	0	0	0	0	0	0	0	1
96061367	1	0	0	0	0	0	1	0	1	1	0	0	0	1	0	1	0	0	1	1	1	0	1	0	0	0	0	0	0	1	1	1	1	0	1	0	1	0	1	0	0	1	1	0	1
96061370	0	0	0	0	0	0	1	1	0	1	1	1	1	0	0	1	1	0	1	1	0	0	0	0	0	0	1	0	1	0	1	0	0	1	0	1	1	1	0	1	0	0	0	0	0
96061371	0	0	0	0	0	0	0	0	0	0	0	0	1	0	0	0	1	0	1	0	0	0	1	0	0	0	1	0	1	0	0	0	0	1	0	0	0	0	1	0	0	0	0	1	0
96061376	1	0	0	0	0	1	0	0	0	1	1	1	1	0	0	0	1	0	0	1	0	0	1	1	1	0	1	0	1	0	0	0	0	1	0	1	1	1	0	0	1	0	0	0	0
96061378	1	0	0	0	1	0	0	0	0	0	0	1	0	0	0	0	1	1	0	0	0	0	0	0	0	1	1	0	1	0	1	0	1	1	0	1	1	1	0	0	0	0	1	0	0
96061380	0	0	0	0	1	1	0	0	0	0	1	1	0	0	1	0	0	1	0	1	0	0	0	1	1	1	0	0	0	0	0	0	1	0	1	0	1	0	0	0	1	1	0	0	0
96061382	0	0	0	0	1	1	0	0	0	0	0	1	1	0	0	0	1	1	0	0	0	0	0	1	1	1	1	0	1	0	1	0	0	1	0	1	1	1	0	0	1	0	0	0	0
96061384	1	1	0	1	1	0	0	1	0	1	1	1	1	1	1	1	1	1	1	1	0	0	0	0	1	1	1	0	1	0	1	1	0	1	0	1	1	1	1	0	1	0	0	1	1
96061385	0	0	0	0	0	0	0	1	0	0	1	1	1	0	0	0	1	0	1	0	0	0	0	0	0	1	0	0	1	0	1	0	0	1	0	1	1	0	0	0	1	0	1	0	0
96061387	1	0	1	1	1	1	1	1	1	0	1	1	1	1	1	1	1	1	1	1	0	1	1	1	1	1	1	0	1	1	1	1	1	0	1	1	1	1	1	1	1	1	1	1	1
96061390	1	0	0	0	0	0	0	1	0	1	1	1	1	0	0	0	1	0	0	1	0	0	0	0	0	0	1	0	1	0	1	0	0	1	0	1	1	1	0	0	1	0	1	0	0
96061391	1	0	1	1	1	1	1	1	1	1	1	1	1	1	1	1	1	1	1	1	1	0	1	1	1	0	0	0	1	1	1	1	1	1	1	1	1	1	1	1	1	1	1	1	1
96061394	1	1	1	1	1	0	1	1	0	0	1	1	1	1	1	1	1	1	1	1	1	0	1	0	0	1	1	1	0	1	0	1	1	1	1	1	1	0	1	1	0	1	1	0	1
96061395	1	0	1	1	0	0	0	1	0	1	1	1	0	0	0	1	1	1	0	0	0	0	1	0	1	0	1	0	1	0	0	0	0	0	1	0	0	0	1	0	0	1	0	0	1
96061398	1	1	1	1	1	0	1	0	0	0	1	0	0	1	1	1	0	1	1	1	0	0	1	0	0	1	0	0	1	1	0	1	1	0	1	1	1	0	1	1	0	1	1	0	1
96061399	1	0	1	1	0	1	0	1	0	1	1	0	1	1	1	1	1	0	1	1	0	0	1	1	1	0	1	1	0	1	0	1	1	0	1	1	1	0	0	1	1	1	0	0	1
96061401	1	1	1	1	0	1	1	0	1	1	0	0	1	1	1	1	0	1	1	1	1	1	1	1	1	0	0	1	1	1	1	1	1	0	1	1	1	0	1	1	1	1	1	0	1
96061404	0	0	0	0	0	1	1	0	0	0	0	0	0	1	1	0	0	0	0	0	0	0	1	1	1	0	0	0	0	0	0	1	0	0	0	0	0	0	0	0	1	0	0	0	0
96061406	0	0	0	0	0	0	0	0	0	0	0	0	0	0	0	0	0	0	0	0	0	0	0	0	0	0	0	0	0	0	0	0	0	0	0	0	0	0	0	0	0	0	0	0	0
96061410	0	0	0	0	0	0	0	1	0	0	1	0	1	0	0	0	0	0	0	1	0	0	1	0	0	0	0	0	1	0	0	0	0	0	0	1	0	0	0	0	1	0	0	1	0
96061411	0	1	0	0	0	0	0	0	0	0	0	1	0	0	0	0	0	0	0	0	0	0	0	0	0	0	0	0	0	0	0	0	0	0	0	0	0	0	0	0	0	0	0	0	0
96061413	1	1	1	1	1	1	0	0	1	0	0	0	1	1	1	1	0	1	1	1	1	1	1	1	1	1	0	1	1	1	0	1	1	0	1	1	1	0	1	0	1	1	0	1	1
96061416	1	0	1	1	1	0	0	1	1	0	0	0	0	1	0	1	0	1	1	1	0	0	0	1	1	0	0	1	0	1	1	1	0	0	1	0	0	0	0	0	0	1	0	0	1
96061419	0	0	0	0	0	0	0	1	0	0	0	0	0	0	0	1	1	0	0	0	0	0	0	0	0	0	1	0	0	0	0	0	1	0	0	0	0	1	0	0	0	0	1	0	0
96061422	1	1	1	1	1	1	1	1	1	1	1	1	0	1	1	1	0	1	1	1	1	1	1	1	1	1	0	1	0	1	1	1	1	0	1	1	1	0	1	1	1	1	1	1	1
96061425	1	0	1	0	0	0	0	0	0	1	1	1	1	1	1	0	1	0	1	0	0	0	0	1	1	1	1	1	1	0	1	1	1	1	1	1	1	1	1	0	0	1	1	0	1
96061427	0	0	0	0	0	0	0	1	0	0	1	0	0	0	0	0	0	0	0	1	0	0	0	0	0	0	0	0	0	0	0	0	0	0	0	0	1	0	1	0	1	0	0	0	0
96061431	1	0	0	0	1	0	0	0	0	0	0	0	0	0	1	0	0	1	0	0	0	0	0	0	0	0	0	0	1	0	1	0	0	0	1	0	1	0	0	1	0	0	0	0	1
96061433	1	1	1	1	0	0	1	0	0	1	1	1	1	1	0	1	1	1	1	1	1	0	0	0	0	0	1	1	1	0	1	1	1	1	1	1	1	1	1	1	1	1	1	0	1
96061438	0	1	1	1	0	0	0	0	1	0	1	1	1	0	0	0	1	1	0	1	0	1	1	0	0	0	1	1	1	0	1	1	1	0	0	1	1	0	0	1	1	1	0	0	1
96061439	0	0	0	0	0	0	0	0	0	0	0	1	1	0	0	0	1	0	0	0	0	0	0	0	0	0	1	0	0	0	1	0	0	0	0	1	0	0	0	0	1	0	0	0	0
96061440	1	0	0	0	0	1	0	0	0	0	0	1	1	0	0	1	0	1	0	1	0	0	0	1	1	0	1	0	0	0	1	0	0	0	0	0	1	0	1	0	1	1	0	1	1
96061441	0	1	1	0	0	0	0	0	1	0	1	1	0	1	0	0	1	0	1	1	0	1	1	0	1	0	1	1	0	1	1	1	0	0	0	1	1	0	0	0	1	1	1	1	1
96061442	1	0	0	1	0	0	0	0	1	0	0	0	1	1	0	1	0	0	0	0	1	1	0	0	0	1	0	0	0	1	1	0	1	0	0	1	1	0	0	1	0	0	0	1	1
96061443	0	0	0	0	0	0	0	0	0	0	0	0	0	0	0	0	0	0	0	0	0	0	0	0	0	0	0	0	0	0	0	0	0	0	0	0	0	0	0	0	0	0	0	0	0
96061444	1	0	0	1	0	0	0	0	0	0	0	0	0	0	0	0	0	0	0	0	0	0	0	0	0	0	0	1	0	0	1	0	0	0	0	0	0	0	0	0	1	0	0	0	1
96061445	0	0	0	0	0	0	0	0	0	0	0	0	0	0	0	0	0	0	0	0	0	0	0	0	0	0	0	0	0	0	0	0	0	0	0	0	0	0	0	0	0	0	0	0	0
96061446	1	0	0	0	1	0	1	1	0	1	0	1	0	1	1	1	1	1	1	1	1	0	1	0	0	0	1	0	0	0	0	0	0	1	1	1	1	0	0	0	0	0	1	0	0
96061447	0	0	0	0	0	0	0	0	0	0	0	0	0	0	0	0	0	0	0	0	0	0	0	0	0	0	0	0	0	0	0	0	0	0	0	0	0	0	0	0	0	0	0	0	0
96061448	1	0	0	0	0	0	0	1	0	1	0	1	1	0	0	1	1	0	0	1	1	0	0	0	0	1	1	1	1	0	0	0	0	1	0	1	1	1	0	0	1	0	1	0	0
96061449	0	0	0	0	0	0	0	1	0	0	0	0	0	0	0	1	1	0	0	0	0	0	0	0	0	0	1	0	0	0	0	0	1	1	0	0	0	1	0	0	0	0	0	0	0
96061450	0	0	0	0	0	0	0	0	0	0	0	0	0	0	0	0	0	0	0	0	0	0	0	0	0	0	0	0	0	0	0	0	0	0	0	0	0	0	0	0	0	0	0	0	0
96061451	0	0	0	1	1	1	1	1	1	1	1	1	1	1	1	1	1	1	1	1	0	0	0	1	1	1	1	1	1	1	1	0	1	1	1	1	1	1	0	1	1	1	1	1	0
96061452	0	0	0	1	1	0	0	1	0	0	0	0	1	1	1	1	0	1	0	0	0	1	1	1	1	0	0	1	1	1	1	1	1	0	1	1	0	0	1	0	0	1	1	0	1
96061453	1	1	1	0	1	1	0	1	1	1	1	0	0	1	1	1	1	1	1	0	1	1	1	1	1	1	1	1	1	1	0	0	1	1	1	1	1	1	1	0	0	0	0	0	1
96061454	1	0	0	0	1	1	1	1	0	1	1	1	1	1	0	1	1	1	0	1	1	1	1	1	1	1	1	1	0	0	0	1	1	1	1	1	1	1	1	0	0	1	1	0	0
96061455	0	0	1	0	1	1	0	0	0	1	1	0	0	1	1	0	1	1	0	0	0	0	0	1	1	0	1	0	0	1	0	0	0	1	1	0	1	1	0	0	0	0	0	0	0
96061456	0	0	1	1	0	1	1	0	0	0	0	0	0	1	0	0	1	1	0	0	0	0	1	1	1	0	1	0	1	0	0	1	0	1	1	1	0	1	0	0	0	1	0	0	0
96061457	1	1	1	0	0	1	0	1	1	1	1	1	1	0	1	1	0	0	1	1	0	0	0	1	1	1	0	0	0	1	1	0	1	1	1	0	1	0	1	1	0	1	0	1	0
96061458	0	0	1	1	1	1	1	1	0	1	1	0	1	1	1	1	1	1	1	0	0	1	1	1	1	0	1	0	1	1	1	0	1	1	1	1	1	1	1	0	1	1	0	0	1
96061459	0	0	1	0	0	1	1	0	0	0	0	1	1	1	1	0	1	1	1	0	0	1	0	0	0	0	1	0	1	0	0	0	0	1	1	0	1	0	0	0	0	0	0	0	1
96061460	1	1	1	0	0	0	0	1	0	1	1	1	1	0	0	0	1	0	1	1	0	1	0	1	1	1	1	1	0	0	1	0	1	1	0	1	1	1	1	0	0	1	1	0	0
96061461	0	0	1	0	1	1	1	0	1	0	0	0	1	0	0	0	1	1	1	1	1	0	0	0	0	0	1	0	0	0	0	0	1	1	1	0	0	1	0	0	0	1	0	0	0
96061462	0	1	1	0	1	0	0	0	0	0	0	0	0	1	0	0	0	1	1	0	0	0	0	0	0	0	0	1	1	0	0	0	0	0	1	0	1	0	0	0	1	1	0	0	0
96061463	1	1	1	1	1	0	1	1	0	1	0	1	1	1	1	1	1	1	1	1	1	1	1	1	1	0	1	1	0	1	1	1	1	1	0	1	1	1	1	0	0	1	1	1	0
96061464	0	0	1	0	0	1	0	1	1	1	1	1	1	0	0	1	1	0	1	0	1	0	0	1	1	0	1	0	0	1	0	1	0	1	1	0	1	1	0	0	0	0	1	1	1
96061465	1	0	1	0	0	1	1	1	0	1	1	0	1	0	0	1	1	0	1	1	1	0	1	1	1	1	1	0	1	1	1	1	1	1	1	0	1	1	1	0	1	0	1	0	0
96061466	1	0	1	0	0	0	1	1	1	1	1	1	0	1	1	1	1	0	1	1	0	1	1	0	0	0	1	0	1	1	1	1	0	1	1	1	1	1	0	0	1	0	0	1	0
96061467	1	0	0	0	0	0	0	1	1	1	0	0	1	0	1	1	1	1	0	1	0	0	1	1	1	0	1	0	0	1	0	0	0	1	1	1	0	1	0	0	1	1	0	1	1
96061468	1	0	0	1	0	1	0	0	0	1	1	1	0	0	0	1	1	1	1	1	0	0	1	1	1	0	1	0	0	1	0	1	0	1	1	0	1	1	0	0	1	0	0	0	1
96061469	0	0	0	0	0	0	0	0	0	0	0	0	0	0	0	0	0	0	0	0	1	1	0	0	0	0	0	0	0	0	0	0	0	0	0	0	0	0	0	0	0	0	0	0	0
96061470	0	0	0	0	0	0	0	1	0	1	0	1	1	0	0	1	1	0	0	1	0	0	1	0	0	1	1	0	1	0	0	0	0	1	0	1	1	0	1	0	1	0	1	0	0
96061471	1	0	0	0	0	0	0	1	0	1	1	0	1	1	0	1	1	0	0	1	0	0	0	0	0	0	1	0	1	1	1	0	0	1	1	1	0	0	1	0	0	0	0	0	1
96061472	0	0	1	1	0	0	0	0	0	0	0	1	0	0	1	0	0	0	0	0	0	0	0	0	1	0	0	0	0	0	0	0	0	0	1	0	0	0	0	0	0	0	1	0	1
96061473	1	0	1	0	0	1	1	0	0	0	0	0	1	0	0	0	1	0	1	0	1	1	0	1	1	0	1	1	0	0	0	0	0	0	0	0	0	0	1	0	0	0	0	0	1
96061474	1	0	1	1	0	0	0	1	0	1	1	0	1	0	0	1	1	0	0	0	1	0	0	0	0	0	0	0	0	0	0	1	0	0	1	1	1	1	0	0	0	0	1	0	0
96061475	0	0	1	1	0	1	1	1	0	1	1	1	1	1	1	1	1	0	1	1	1	0	1	1	1	0	1	0	1	0	1	1	1	1	1	1	0	1	1	0	1	1	1	1	1
96061476	0	0	1	0	0	1	0	1	1	0	1	1	1	0	0	0	0	0	1	1	1	0	1	1	1	1	0	1	1	1	0	1	1	0	0	1	1	0	0	0	1	1	0	0	1
96061477	0	0	0	0	0	1	0	1	1	0	1	1	1	1	1	0	0	0	0	0	0	0	0	1	1	1	0	0	0	1	1	0	0	0	0	0	1	0	1	0	1	0	0	1	0
96061478	1	0	0	0	0	0	0	1	0	0	1	1	1	0	0	1	1	0	0	1	0	0	1	0	0	0	1	0	0	0	0	0	0	1	0	1	1	1	0	0	1	0	0	0	0
96061479	0	0	0	0	0	0	1	1	0	1	1	1	1	1	0	0	0	1	0	1	0	0	0	0	0	0	0	0	0	0	0	0	1	1	0	1	1	0	0	0	1	0	1	1	0
96061480	0	0	0	0	0	1	0	1	0	1	0	1	1	1	1	0	1	0	0	0	0	0	0	1	1	1	1	0	0	0	0	1	0	1	0	1	1	1	0	0	0	0	1	0	0
96061481	0	0	0	0	0	0	0	0	0	0	0	0	0	0	0	0	0	0	0	0	0	0	0	0	0	0	0	0	0	0	0	0	0	0	0	0	0	0	0	0	0	0	0	0	0
96061482	0	0	0	0	1	0	0	1	0	0	1	1	1	1	1	0	1	0	0	0	0	0	0	0	0	0	1	0	1	0	1	0	0	1	0	0	1	1	1	0	1	1	1	0	0
96061483	0	0	0	0	0	0	0	1	0	1	1	1	1	0	0	1	1	0	0	1	0	0	0	0	1	1	1	0	0	0	0	1	0	1	0	0	1	0	0	0	0	0	1	1	0
96061484	1	0	0	0	1	1	1	0	0	0	1	1	1	1	0	0	1	1	1	1	0	0	1	1	1	0	1	0	0	0	1	0	0	1	0	0	1	1	0	0	1	0	1	0	0
96061485	1	0	0	0	0	1	0	0	0	1	1	1	1	0	0	0	1	0	0	0	0	0	0	1	1	1	1	0	1	0	0	0	0	1	0	0	1	0	0	0	0	0	1	0	0
96061486	0	0	0	0	1	0	1	1	0	1	1	0	1	0	0	1	1	1	1	0	0	1	1	0	0	1	1	0	1	1	0	1	1	1	1	0	1	1	1	0	0	0	1	0	0
96061487	0	0	0	0	0	0	0	0	0	0	0	0	0	0	0	0	0	0	0	0	0	0	0	0	0	0	0	0	0	0	0	0	0	0	0	0	0	0	0	0	0	0	0	0	0
96061488	0	0	0	0	0	1	1	0	1	1	0	0	1	0	1	0	1	1	0	0	0	0	1	1	1	1	1	0	0	1	0	1	0	0	0	0	0	0	0	0	0	0	0	0	0
96061489	0	0	0	0	0	0	0	0	0	0	0	1	0	0	0	0	0	0	0	0	0	0	0	0	0	0	0	0	0	0	0	0	0	0	0	0	0	0	0	0	0	0	0	0	0
96061490	1	0	0	0	0	1	1	0	0	1	0	1	1	1	1	0	0	0	0	0	0	1	1	1	1	0	0	0	0	0	0	0	0	0	0	1	0	0	0	0	1	0	0	0	0
96061491	0	0	0	0	1	0	0	0	1	0	0	0	1	1	1	0	1	1	0	0	0	0	0	0	0	0	0	0	1	0	0	1	0	0	0	1	1	0	0	0	0	0	0	0	0
96061492	0	0	0	0	0	0	0	0	0	0	0	0	0	0	0	0	0	0	0	0	0	0	0	0	0	0	1	0	0	0	0	0	0	1	0	0	0	0	0	0	0	0	0	0	0
96061493	0	0	0	0	0	0	0	0	0	0	0	0	1	0	0	0	0	0	0	0	0	0	0	0	0	0	1	0	0	0	0	0	0	1	0	0	0	0	0	0	0	0	0	0	0
96061494	0	0	0	0	0	1	0	0	0	0	0	0	1	0	0	0	0	0	0	0	0	0	1	1	1	0	0	0	0	0	0	1	0	0	0	0	0	0	0	0	1	0	0	0	0
96061495	0	0	1	1	1	0	1	1	0	0	1	1	1	1	0	0	1	1	0	1	0	0	1	1	1	1	1	0	1	1	0	1	0	1	1	0	1	0	0	0	1	1	0	1	1
96061496	0	0	1	1	1	1	1	0	0	0	1	1	0	1	1	0	1	1	1	0	0	1	1	0	0	0	1	1	1	1	0	0	0	0	1	0	0	1	1	0	0	0	0	1	0
96061497	1	0	0	0	0	1	0	1	0	1	1	0	1	0	0	1	1	0	0	1	1	1	1	1	1	0	1	1	1	0	0	1	1	0	0	0	0	1	1	1	1	0	0	0	0
96061498	1	0	0	0	0	1	1	0	0	1	1	1	0	0	1	0	0	0	0	0	0	1	1	1	1	0	1	0	1	1	0	0	0	0	0	0	0	0	1	0	1	1	0	0	1
96061499	0	0	0	0	0	0	0	0	0	0	1	1	0	1	0	1	0	0	0	0	0	0	0	1	1	0	0	0	1	1	0	0	0	0	0	0	0	0	0	0	0	0	1	0	0
96061500	0	1	0	0	0	0	0	1	0	1	1	0	0	0	0	1	1	1	0	1	0	0	1	0	0	0	1	0	1	0	0	1	0	0	0	0	0	1	1	0	0	0	0	0	0
96061501	0	1	0	0	0	0	0	1	0	1	1	0	0	0	0	1	1	1	0	1	0	0	1	0	0	0	1	0	1	0	0	1	0	0	0	0	0	1	1	0	0	0	0	0	0
96061502	0	0	0	0	0	0	1	0	0	0	0	0	0	0	0	0	0	0	0	0	0	0	1	1	1	0	0	0	1	0	0	0	0	0	0	0	0	0	0	0	0	0	0	0	0
96061503	0	0	0	0	0	0	0	0	0	0	0	0	0	0	0	0	0	0	0	0	0	0	0	0	0	0	0	0	0	0	0	0	0	0	0	0	0	0	0	0	0	0	0	0	0
96061504	0	0	0	0	0	0	0	0	0	1	0	1	0	0	0	0	0	0	0	0	0	0	0	0	1	0	1	0	0	0	0	1	1	0	0	0	0	0	1	0	1	0	1	0	0
96061505	1	0	0	0	0	0	0	1	0	0	1	0	1	0	0	1	1	0	0	1	0	0	1	0	0	0	1	0	0	0	0	0	0	1	0	1	0	1	0	0	1	0	0	0	0
96061506	0	0	0	0	0	0	0	0	0	0	0	0	0	0	0	0	0	0	0	0	0	0	0	0	0	0	0	0	0	0	0	0	0	0	0	0	0	0	0	0	0	0	0	0	0
96061507	0	0	1	0	1	0	1	1	1	1	1	0	1	0	0	0	1	0	1	1	0	0	0	1	1	0	1	0	1	1	0	0	0	1	0	0	0	0	1	0	1	0	0	0	0
96061508	1	0	1	0	0	1	1	0	1	0	0	0	0	0	0	0	1	0	1	0	0	0	1	1	1	1	1	0	0	1	0	1	0	1	1	0	1	0	1	0	1	1	1	0	1
96061509	0	0	1	0	0	0	0	1	1	0	1	1	0	0	0	0	1	0	1	1	1	1	1	0	1	1	1	0	1	1	0	1	0	1	0	0	1	1	0	0	1	1	1	0	0
96061510	0	0	1	0	0	0	0	0	0	0	0	0	0	0	0	0	1	1	1	0	0	0	0	0	0	0	1	0	0	0	0	0	1	0	0	0	0	0	1	0	0	1	0	0	0
96061511	1	0	0	1	1	0	1	0	0	0	0	0	0	1	0	1	0	1	1	0	0	0	1	0	1	0	0	0	0	1	0	0	0	0	1	1	0	0	1	0	1	1	0	0	1
96061512	1	0	0	1	0	1	0	1	0	1	1	1	1	0	0	1	1	0	0	0	1	0	1	1	1	0	1	0	1	0	0	0	1	0	0	1	0	1	0	0	0	1	1	0	1
96061513	0	0	0	0	0	0	0	0	0	0	1	0	0	0	0	1	0	0	1	1	0	0	0	0	0	0	1	0	0	0	0	0	1	0	0	0	0	0	0	0	1	0	1	0	0
96061514	1	0	0	0	0	0	1	1	0	1	1	1	1	0	0	1	1	0	1	0	0	1	1	0	0	0	1	0	0	0	1	1	0	1	1	1	1	1	0	0	0	0	0	0	1
96061515	0	0	0	1	1	1	1	1	1	1	1	1	1	1	1	1	1	0	1	1	0	1	1	1	1	0	1	1	1	1	0	1	0	1	1	0	1	1	1	0	1	1	1	1	1
96061516	1	1	1	1	1	1	1	0	0	1	1	1	1	0	0	1	0	1	1	0	0	0	1	1	1	0	0	1	1	1	0	0	0	0	1	1	1	0	1	0	0	1	1	0	1
96061517	0	0	0	0	0	0	0	1	1	1	1	1	1	0	0	0	1	1	1	0	1	0	0	0	0	0	1	1	1	0	0	0	0	1	1	0	1	0	0	0	0	0	0	0	0
96061518	1	0	0	0	0	0	0	1	0	1	1	1	1	0	0	1	1	0	0	1	0	0	0	0	0	0	1	0	0	1	0	0	1	1	0	1	1	1	0	0	1	0	1	0	0
96061519	1	1	1	1	1	1	1	1	1	0	1	1	1	1	1	1	1	1	1	1	0	0	1	1	1	0	1	1	0	1	0	1	1	1	1	1	1	1	1	0	0	1	0	0	1
96061520	1	0	0	1	1	0	0	0	1	0	0	1	0	0	0	1	1	0	0	0	0	0	1	0	0	0	1	0	0	1	1	1	0	0	0	0	1	0	0	0	0	0	0	0	0
96061521	0	0	0	0	0	0	0	0	0	0	1	1	1	1	1	0	0	0	1	1	0	0	0	0	1	0	0	0	0	0	0	0	1	0	0	0	1	0	0	0	1	0	0	1	0
96061522	1	0	1	1	1	0	0	1	0	1	1	1	1	1	1	1	1	1	0	1	1	0	0	0	1	1	1	1	0	0	0	1	0	1	1	1	1	1	0	0	1	1	0	0	1
96061523	1	0	1	0	1	1	0	1	0	1	1	1	1	1	1	1	0	1	0	1	1	1	1	1	1	1	1	1	1	0	1	1	1	0	1	1	1	1	1	0	1	0	1	0	1
96061524	1	0	1	0	0	1	1	0	0	0	0	1	1	0	1	0	1	0	1	0	0	0	0	0	0	0	0	0	0	0	0	0	0	1	0	0	0	0	0	0	0	0	0	0	1
96061525	0	0	0	0	0	1	1	1	1	0	1	1	0	1	1	0	0	1	1	1	1	1	1	1	1	0	0	1	1	1	0	1	0	1	1	0	1	0	1	0	1	1	0	1	1
96061526	0	0	0	0	0	0	0	1	0	0	0	0	1	0	0	1	1	0	0	0	1	0	0	0	0	1	1	0	1	1	0	0	0	1	0	1	1	1	1	0	0	0	1	0	0
96061527	0	0	0	0	0	1	1	0	0	0	0	0	1	0	0	0	0	0	1	0	0	0	0	1	1	0	0	0	0	0	1	0	0	1	0	1	0	0	0	0	0	0	1	0	0
96061528	0	0	0	0	1	1	1	1	0	0	0	1	1	1	1	0	1	1	1	0	0	1	1	1	1	1	1	0	1	0	0	0	0	1	0	0	1	1	1	0	1	0	0	0	0
96061529	0	0	0	0	0	0	0	1	0	0	1	1	1	0	0	0	0	1	0	1	0	0	0	0	0	0	0	0	0	0	1	0	0	1	0	0	1	1	0	0	1	0	0	0	0
96061530	0	0	0	0	0	0	0	0	0	1	1	1	1	0	0	0	1	1	0	1	0	1	1	0	0	1	1	0	1	0	1	0	0	1	0	1	1	1	0	0	1	0	0	1	0
96061531	0	0	0	0	1	1	1	0	1	0	0	1	1	1	1	0	1	1	0	0	0	0	1	0	0	1	1	0	1	1	1	0	0	1	1	1	1	1	0	0	1	0	0	0	0
96061532	0	0	0	0	0	1	1	1	0	0	0	1	1	0	1	0	1	0	0	1	0	0	1	0	0	0	0	0	0	0	1	0	0	1	0	1	1	1	0	0	1	0	1	0	0
96061533	0	0	0	0	0	0	0	0	0	0	0	0	0	0	0	0	0	0	0	0	0	0	0	0	0	0	0	0	0	0	0	0	0	0	0	0	0	0	0	0	0	0	0	0	0
96061534	1	0	1	0	0	1	1	1	1	1	0	1	1	1	1	0	1	1	1	1	0	0	1	0	0	0	1	0	1	1	0	0	0	1	0	1	1	1	1	0	1	1	1	1	0
96061535	0	0	0	0	0	1	1	0	1	0	1	0	0	0	0	1	1	1	0	1	0	0	0	0	0	1	1	0	0	0	0	0	0	1	0	0	1	1	0	0	0	0	1	0	0
96061536	1	0	1	0	1	0	0	1	1	1	1	0	1	1	0	1	1	1	0	1	1	0	0	0	0	0	1	0	0	1	1	1	0	1	0	1	1	1	1	0	0	1	1	0	0
96061537	1	0	0	0	1	1	1	1	0	0	0	1	1	1	1	0	1	1	1	1	0	0	1	1	1	1	1	0	1	0	0	0	0	1	1	1	1	0	0	0	1	0	0	1	0
96061538	0	0	0	0	0	0	0	0	0	1	1	0	1	0	0	0	0	0	0	0	0	0	0	0	0	0	1	0	0	0	0	0	1	1	1	1	0	0	0	0	0	0	0	0	0
96061539	0	0	0	0	0	0	0	0	0	0	0	0	0	0	0	0	0	0	0	0	0	0	0	0	0	0	0	0	0	0	0	0	0	0	0	0	0	0	0	0	0	0	0	0	0
96061540	0	0	0	1	0	0	0	1	0	0	1	1	1	0	0	0	1	0	0	1	0	1	0	0	0	1	1	0	0	0	1	0	1	1	0	1	1	1	0	0	1	1	0	0	1
96061541	1	0	0	0	1	1	1	0	0	1	0	1	0	1	1	1	0	1	0	1	1	1	0	0	0	0	0	1	1	1	1	0	1	1	1	1	1	0	1	1	1	1	1	1	1
96061542	0	0	0	0	0	0	0	1	0	0	0	1	1	0	0	1	1	0	0	0	0	0	0	0	0	1	1	0	0	0	0	0	0	1	0	1	0	1	0	0	0	0	1	0	0
96061543	0	0	0	0	0	0	0	0	0	0	0	1	1	0	0	0	1	0	0	0	0	0	0	0	0	0	1	0	0	0	0	0	0	1	0	0	0	1	1	0	1	0	1	1	0
96061544	0	0	0	0	0	0	0	0	1	0	1	1	1	0	0	1	1	1	0	0	0	0	1	0	1	0	1	0	0	0	1	0	0	1	0	1	1	1	0	0	0	0	0	0	0
96061545	0	0	0	0	0	0	0	0	0	0	0	0	0	0	0	0	0	0	0	0	0	0	0	0	0	0	0	0	0	0	0	0	0	0	0	0	0	0	0	0	0	0	0	0	0
96061546	1	0	0	0	0	0	1	1	1	1	1	1	1	0	0	0	1	0	0	1	0	0	0	0	0	1	1	0	1	1	1	0	0	1	0	1	1	0	0	0	1	0	0	0	0
96061547	0	0	0	0	0	0	0	1	0	1	1	1	1	0	0	1	1	0	0	0	0	0	0	0	0	1	1	0	1	0	1	0	0	1	0	1	1	1	0	0	0	0	1	0	0
96061548	1	0	0	0	0	0	0	1	1	1	1	0	1	1	0	0	1	0	0	0	0	0	0	0	0	1	1	1	0	1	1	0	0	1	0	0	1	1	0	0	0	0	1	0	0
96061549	0	0	0	0	1	0	0	0	0	1	0	1	1	1	0	0	1	1	0	0	0	0	0	0	0	0	1	0	0	0	0	0	0	1	0	0	1	0	1	1	0	0	0	0	0
96061550	1	0	0	0	0	0	1	1	1	1	0	1	1	0	0	0	1	0	1	0	0	0	1	0	0	1	1	0	0	0	1	1	0	1	0	1	1	0	0	0	1	1	1	1	0
96061551	1	0	0	0	0	0	0	0	0	1	0	1	1	0	0	0	1	0	0	0	0	0	0	0	0	0	1	0	0	0	0	0	0	1	0	1	1	1	0	0	0	0	1	0	0
96061552	1	0	0	1	0	1	1	1	0	1	1	1	1	1	1	1	1	1	1	1	1	0	1	0	1	0	1	0	1	0	1	1	1	1	0	1	1	1	1	1	1	1	1	1	1
96061573	0	0	0	0	0	0	0	0	0	0	0	0	0	0	0	0	0	0	0	0	0	0	0	0	0	0	0	0	0	0	0	0	0	0	0	0	0	0	0	0	0	0	0	0	0
96061627	0	0	0	0	0	0	0	0	0	0	0	0	0	0	0	0	0	0	0	0	0	0	0	0	0	0	0	0	0	0	0	0	0	0	0	0	0	0	0	0	0	0	0	0	0
96061574	0	0	0	0	0	0	0	0	0	0	0	0	0	0	0	0	0	0	0	0	0	0	1	1	1	0	0	1	0	0	0	0	0	0	0	0	0	0	0	0	0	0	0	0	0
96061575	0	0	1	0	0	0	0	0	0	0	1	1	1	0	0	1	1	0	1	0	0	0	0	1	1	0	1	0	1	0	1	1	1	0	0	1	1	1	1	0	0	0	0	0	0
96061576	1	0	0	0	0	1	1	0	0	1	1	1	1	0	0	0	1	1	0	0	0	0	0	1	1	0	1	0	0	0	0	0	1	1	0	0	0	0	0	0	1	0	0	0	0
96061577	0	0	0	0	1	0	0	0	0	0	0	0	0	0	0	1	0	1	1	0	0	0	1	0	0	0	0	0	1	0	1	0	0	0	0	0	0	0	0	0	0	0	0	0	0
96061578	0	0	0	0	0	0	0	0	0	0	0	0	0	0	0	0	0	0	0	0	0	0	0	0	0	0	0	0	0	1	0	0	0	0	0	0	0	0	0	0	0	0	0	0	0
96061579	1	0	0	0	0	1	1	0	0	0	1	1	1	1	1	0	0	1	1	1	0	1	1	1	1	0	0	0	1	1	0	0	0	0	1	0	0	0	0	0	1	0	0	0	0
96061580	0	0	0	0	0	1	0	1	0	1	1	0	0	1	0	1	1	0	0	1	1	0	0	1	1	0	1	0	0	0	0	1	0	0	0	0	0	1	1	0	0	0	1	0	0
96061581	0	0	0	1	0	0	0	1	0	0	1	0	1	1	1	1	0	0	0	1	0	0	0	0	0	0	0	0	1	0	0	0	1	0	1	1	1	0	0	0	1	0	1	0	1
96061582	0	0	0	0	0	0	1	0	1	0	0	0	1	0	0	1	1	0	1	0	0	1	1	0	1	0	0	0	1	1	0	0	1	0	1	1	0	0	1	0	0	0	1	0	1
96061583	0	0	0	0	1	1	1	1	0	1	1	1	1	0	0	1	1	1	1	1	1	0	0	1	1	0	1	0	0	0	0	1	0	1	0	1	0	1	1	0	1	0	1	0	0
96061584	0	0	0	0	1	1	1	1	0	1	1	1	1	1	1	1	1	1	0	1	1	0	0	1	1	0	1	0	0	0	0	1	0	0	1	1	0	1	1	0	0	0	1	0	0
96061585	0	0	0	0	0	0	0	1	0	0	0	0	1	1	1	0	1	0	0	0	0	0	1	0	0	0	0	0	0	0	0	0	0	0	0	1	0	0	0	0	0	0	0	0	0
96061586	0	0	0	0	0	0	0	0	0	0	1	1	0	0	1	0	0	0	0	0	0	0	1	0	0	0	0	0	0	0	0	0	0	0	1	0	0	0	0	0	0	0	0	0	0
96061587	0	0	1	0	1	0	1	1	0	1	1	0	0	1	1	1	1	0	1	1	1	0	1	0	0	0	1	0	0	0	1	1	0	1	1	1	0	1	1	0	1	1	0	0	0
96061588	0	0	0	0	0	0	0	0	0	0	0	0	0	0	0	0	0	0	0	0	0	0	0	0	0	0	0	0	0	0	0	0	0	0	0	0	0	0	0	0	0	0	0	0	0
96061589	1	0	0	0	0	0	0	0	0	1	0	0	1	0	0	1	1	0	0	0	0	0	0	1	1	0	0	0	0	0	0	0	0	1	1	0	0	0	0	0	0	0	0	0	0
96061590	0	0	0	0	0	0	0	0	0	0	0	0	0	0	0	0	0	0	0	0	0	0	0	0	0	0	0	0	0	0	0	0	0	0	0	0	0	0	0	0	0	0	0	0	0
96061591	0	0	0	0	0	0	0	0	0	0	0	0	0	0	0	0	0	0	0	0	0	0	0	0	0	0	0	0	0	0	0	0	0	0	1	0	0	0	0	0	0	0	0	0	0
96061592	1	0	1	0	0	0	0	0	0	0	0	0	0	1	0	0	0	0	0	0	0	0	0	1	1	0	0	0	0	0	0	0	0	0	0	0	0	0	0	0	0	0	0	0	0
96061593	0	0	0	0	0	0	0	0	0	0	0	0	0	0	0	0	0	0	0	0	0	0	0	0	0	0	0	0	0	0	0	0	0	0	0	0	0	0	0	0	0	0	0	0	0
96061594	0	0	0	0	0	1	0	0	0	1	0	0	0	0	0	1	1	0	1	0	0	0	1	1	1	0	1	0	0	0	1	0	0	0	0	0	0	1	0	0	0	1	0	0	0
96061595	0	0	0	0	0	0	0	0	0	0	0	0	0	0	0	0	0	0	0	0	0	0	0	0	0	0	0	0	0	0	0	0	0	0	0	0	0	0	0	0	0	0	0	0	0
96061596	0	0	0	0	1	1	1	1	0	1	1	0	0	1	1	1	1	1	0	1	1	0	0	1	1	1	1	0	1	1	1	0	0	0	1	0	0	0	1	0	0	0	1	0	0
96061597	0	0	0	0	0	1	1	0	0	1	0	0	0	0	0	0	1	0	0	0	0	0	0	1	1	0	0	0	0	0	0	0	0	0	1	0	0	0	0	0	0	0	0	0	0
96061598	0	1	0	0	1	0	1	1	0	0	1	0	0	1	1	1	1	1	0	1	0	0	1	0	0	0	0	0	0	1	0	0	0	0	1	0	0	0	1	0	0	0	1	0	0
96061599	1	1	1	1	0	0	0	0	0	1	0	0	0	1	0	0	0	0	1	0	1	1	1	1	1	0	0	1	1	0	1	1	1	0	1	1	0	1	1	1	1	1	1	0	1
96061600	0	0	0	0	0	1	0	1	0	1	1	0	1	0	0	1	1	1	1	0	1	0	0	1	1	0	1	0	0	1	0	0	1	1	0	1	0	1	1	0	0	1	1	0	0
96061601	0	0	0	0	0	0	0	0	0	0	0	0	0	0	0	0	0	0	0	0	0	0	0	0	0	0	0	0	0	0	0	0	0	0	0	0	0	0	0	0	0	0	0	0	0
96061602	0	1	0	1	0	0	1	0	0	1	0	1	1	0	0	0	0	0	1	0	0	1	1	0	0	1	0	1	0	0	1	1	1	1	1	1	1	0	1	0	1	1	1	1	0
96061603	0	0	1	0	0	0	0	1	0	1	1	0	1	1	1	0	0	0	0	1	0	1	1	0	0	1	1	0	1	0	0	0	0	1	0	0	1	1	0	0	1	0	0	1	1
96061604	0	0	0	0	0	0	0	0	0	0	0	0	0	0	0	0	0	0	0	0	0	0	0	0	0	0	0	0	0	0	0	0	0	0	0	0	0	0	0	0	0	0	0	0	0
96061605	0	0	0	0	0	0	0	0	0	0	0	0	0	0	0	0	0	0	0	0	0	0	0	0	0	0	0	0	0	0	0	0	0	0	0	0	0	0	0	0	0	0	0	0	0
96061606	0	0	0	0	0	0	0	0	0	0	0	0	0	0	0	0	0	0	0	0	0	0	0	0	0	0	0	0	0	0	0	0	0	0	0	0	0	0	0	0	0	0	0	0	0
96061607	0	0	0	0	0	0	0	0	0	0	0	0	0	0	0	0	0	0	0	0	0	0	0	0	0	0	0	0	0	0	0	0	0	0	0	0	0	0	0	0	0	0	0	0	0
96061608	0	0	0	0	0	0	0	0	0	0	0	0	0	0	0	0	0	0	0	0	0	0	0	0	0	0	0	0	0	0	0	0	0	0	0	0	0	0	0	0	0	0	0	0	0
96061609	0	0	0	0	0	0	0	0	0	0	0	0	0	0	0	0	0	0	0	0	0	0	0	0	0	0	0	0	0	0	0	0	0	0	0	0	0	0	0	0	0	0	0	0	0
96061610	0	1	0	0	0	1	0	0	0	1	0	1	1	0	0	1	1	0	0	0	0	1	1	1	1	0	0	0	0	0	0	0	0	0	0	1	1	1	0	0	0	0	1	0	0
96061611	0	1	0	0	0	1	1	0	0	0	0	0	0	0	0	0	0	0	1	0	0	0	1	1	1	0	0	0	0	0	0	0	0	0	0	0	0	0	0	0	0	0	0	0	0
96061612	0	0	0	0	0	0	0	0	0	0	0	0	0	0	0	0	0	0	0	0	0	0	0	1	1	0	0	0	1	0	0	1	0	0	0	0	0	0	0	0	0	0	0	1	0
96061613	0	0	1	0	1	0	0	1	0	0	0	0	0	1	1	0	0	1	1	0	0	0	1	0	1	0	0	1	1	0	0	1	1	0	1	0	0	0	0	0	0	0	0	0	0
96061614	1	0	0	0	0	0	0	0	0	1	0	0	1	0	0	0	1	0	0	0	0	0	0	0	0	0	0	0	0	0	0	0	0	0	0	1	0	0	0	0	1	0	0	0	0
96061615	0	0	0	0	0	1	1	1	0	1	1	1	0	1	1	0	1	0	0	0	0	0	0	1	1	0	1	0	0	1	0	0	0	1	0	0	0	0	1	0	0	0	0	0	0
96061616	1	0	0	0	0	1	0	1	1	0	1	1	0	0	0	0	0	0	0	1	0	0	0	1	1	1	0	0	0	1	0	0	0	0	0	0	0	0	0	0	1	0	1	0	0
96061617	0	0	0	0	0	0	0	0	1	1	0	1	1	0	0	0	1	0	1	0	0	0	0	0	0	0	1	0	0	1	0	0	0	0	0	0	0	1	0	0	1	1	0	0	0
96061618	0	0	0	0	0	1	1	1	0	1	1	0	1	1	1	1	1	0	0	1	0	0	1	1	1	0	1	0	0	0	0	0	0	1	0	0	1	1	0	0	0	0	1	1	0
96061619	0	0	0	0	0	0	0	0	1	0	0	0	0	0	0	1	0	0	0	0	0	0	0	0	0	0	0	0	0	0	0	1	1	0	0	0	0	0	0	0	0	0	0	0	0
96061620	0	0	0	0	0	1	1	0	1	1	1	1	0	0	0	0	1	0	0	0	0	0	0	1	1	0	1	0	0	0	0	0	0	0	0	0	1	0	0	0	0	0	0	0	0
96061621	1	0	0	0	1	1	1	0	0	1	1	0	1	1	0	1	1	0	0	0	1	0	0	0	1	0	1	0	1	0	1	0	0	0	0	0	0	1	1	0	1	0	1	0	0
96061622	0	0	0	0	0	0	0	0	0	0	0	0	0	0	0	0	0	0	0	0	0	0	0	0	0	0	0	0	0	0	0	0	0	0	0	0	1	0	0	0	0	0	1	0	0
96061623	0	0	0	0	0	1	1	1	1	1	1	1	1	0	0	0	1	1	1	0	0	0	1	0	1	1	0	0	1	1	0	1	0	1	0	0	0	0	0	0	1	1	1	1	0
96061624	0	0	0	0	0	0	1	0	0	1	1	1	1	1	1	1	1	0	0	1	0	0	1	0	0	0	1	0	0	0	0	0	0	0	0	0	1	1	1	0	0	0	1	0	0
96061628	0	0	0	0	0	0	0	0	0	0	0	0	0	0	0	0	0	0	0	0	0	0	0	0	0	0	0	0	0	0	0	0	0	0	0	0	0	0	0	0	0	0	0	0	0
